# Supplementary material for: Biosynthesis of Chlorophyll and Other Isoprenoids in the Plastid of Red Grape Berry Skins
Source: J Agric Food Chem. 2023 Jan 18;71(4):1873–85. doi: 10.1021/acs.jafc.2c07207 (PMC9896546; doi:10.1021/acs.jafc.2c07207)
Supplement: Supplementary file 2 — jf2c07207_si_002.xlsx [file jf2c07207_si_002.xlsx]

## Sheet: Table S1. List of primers
Supplementary Table 1. List of primers used for qPCR targeted transcriptomics.
VvCAO	Foward	5'-GCACAAGCTCACAGACAGGTTC-3'	GSVIVT01008862001	Teixeira et al. 2020
	Reverse	5'-ACTTATCTAAAGCAGTGCCAACCC-3'
VvCHLG	Foward	5'-GCGTACGGTGGCAGACTGAATATC-3'	GSVIVT01011187001	Teixeira et al. 2020
	Reverse	5'-AGCAGAGGCCATGATACGTTGC-3'
VvNYC1	Foward	5'-TCCACGGATGCGGGTTGTAAAG-3'	GSVIVT01015384001	Teixeira et al. 2020
	Reverse	5'-TGCATATAGTGCTCTTCCCTGCTC-3'
VvSGR	Foward	5'-ACCCAGAATTACAGGAAGCTTTGG-3'	GSVIVT01019884001	Teixeira et al. 2020
	Reverse	5'-TCTCAATGCATGGCTCTTCACC-3'
VvIPPI	Foward	5'-GCAAAGGTCTGCCACAAAGGTGAC-3'	GSVIVT00025071001	Teixeira et al. 2020
	Reverse	5'-TTGTGCAGCATTCCGCACTCCAAG-3'
VvSPS1	Foward	5'-GTCAATGGTGGTTGCTGAGGTC-3'	GSVIVT00022956001	Teixeira et al. 2020
	Reverse	5'-GGCACATTTAAAGCTGTTGCCATC-3'
VvGGPS1	Foward	5'-AGTTCGTGCAGTCGGCGAATTG-3'	GSVIVT01019025001	Teixeira et al. 2020
	Reverse	5'-TGCCCTGCAACAAGTCCTTCTG-3'
VvPDS1	Foward	5'-ACTTCTCCTCGTCCCAGTAAACC-3'	GSVIVT01016650001	Teixeira et al. 2020
	Reverse	5'-GACAAACCAGCCAAACCTGCAC-3'
VvPSY	Foward	5'-TCGATGTGGTGAAGTTTGTGCAG-3'	GSVIVT00023494001	Teixeira et al. 2020
	Reverse	5'-TCAGGTGTCATCAGCATTGTTCCC-3'
VvLECY1	Foward	5'-TGGATGTGGCAGGGATTTCTTGG-3'	GSVIVT00016526001	Teixeira et al. 2020
	Reverse	5'-TAGCATGGTTGCTCCAGTAGGG-3'
VvLBCY2	Foward	5'-TGGAACAGCTGGAATGGTCCAC-3'	GSVIVT00025310001	Teixeira et al. 2020
	Reverse	5'-TGCTGCTAGAGTCCTTGCTACC-3'
VvLUT1	Foward	5'-TGCTTGCTAGCAGAGAAGAGGTG-3'	VV08G10880	Garrido et al. 2021
	Reverse	5'-ACTGCCATTGAGTGCATCAGTTC-3'
VvBCH1	Foward	5'-TCTTTCTGTGGGAGCTGCTGTG-3'	GSVIVT00002556001	Teixeira et al. 2020
	Reverse	5'-TCGTGCATATGCCACAGTGAAGC-3'
VvVDE1	Foward	5′-GTTGTCTATGGTTGGTGGTTTGGC-3′	VV00G14320	Garrido et al. 2021
	Reverse	R: 5′-ATGCCAGTGGGTCTCCATTTCC-3′
VvZEP1	Foward	5'-AGCGTGCTATTGGTGGAGAGTG-3'	GSVIVT01022128001	Teixeira et al. 2020
	Reverse	5'-CCCGATTATGCAGGGTTTGTTCTC-3'
VvNCED1	Foward	5'-TCCAGAAGCCATACCTCAACGG-3'	GSVIVT01038080001	Teixeira et al. 2020
	Reverse	5'-ACCGCGACATCTTGTTCTTCTCG-3'
VvNCED2	Foward	5'-AGTTCCATACGGGTTTCATGGG-3'	VIT_10s0003g03750	Wheeler et al., 2009
	Reverse	5'-CCATTTTCCAAATCCAGGGTGT-3'
VvCCD1	Foward	5'-CGTCCATGACGAGAAAACTG-3'	-	Mathieu et al. 2005
	Reverse	5'-AGGCATGAAAACCGTATGGA -3'
VvHGGT	Foward	5'-CTCACACAGTGATAGGCACAGC-3'	GSVIVT00031332001	Teixeira et al. 2020
	Reverse	5'-TGAAAGTTTCTCGACTGCGAGGAG-3'
VvGGR	Foward	5'-AAACGACGTGTCGCCGGATTTC-3'	GSVIVT01037438001	Teixeira et al. 2020
	Reverse	5'-ACTGCCACATGGTCGCATTTCG-3'
VvVTE1	Foward	5'-CCCATTTATGTGCCTACGCCTTCC-3'	GSVIVT01035645001	Teixeira et al. 2020
	Reverse	5'-AAATGGTACCCGCTGTGTGGAG-3'
VvVTE3	Foward	5'-CCAAATGGTATCGTGGTGTTCGC-3'	GSVIVT01003135001	Teixeira et al. 2020
	Reverse	5'-TTTGGACCCAGCTGCAAAGGAG-3'
VvVTE4	Foward	5'-AGCCAGAGGAGAAAGCACTCTTG-3'	GSVIVT01024322001	Teixeira et al. 2020
	Reverse	5'-TCTGCGGCCTTGATATCCTGAAG-3'
VvGAPDH	Foward	5'-TTCCGTGTTCCTACTGTTG-3'	GSVIVT01011187001	Gainza-Cortés et al. 2012
	Reverse	5'-CCTCTGACTCCTCCTTGAT-3'
VvACCase	Foward	5'-GCATTGGTGGGCATCAACAACC-3'	GSVIVT00015269001	This study
	Reverse	5'-AGCCTGATCCTCATCACCACTATC-3'
VvACS1	Foward	5'-AGACGGGTGGTTTCATACAGGAG-3'	GSVIVT01028155001	This study
	Reverse	5'-ACTGCGACGTATTCTCCTTGGG-3'
VvGPAT	Foward	5'-TTGTTGGGTGTTTGGAGTGAGC-3'	GSVIVT01000777001	This study
	Reverse	5'-CATCAGCTAACTCGGCAAACAAAG-3'
VvDGAT	Foward	5'-GGCTCACCGGAAAGTGAAGGAAAG-3'	GSVIVT01015174001	This study
	Reverse	5'-AAGAGACCCGCATGACTCTGTC-3'

## Sheet: Table S2A. Untargeted metab.
Supplementary Table2A. List of differentially accumulated metabolites (DAMs) in at least, one of the comparisons under study, as highlighted by untargeted metabolomics, and identified in purified plastids from red grape berry skins and leaves at green (E-L 34) and mature (E-L 38) developmental stages. + and - signs refer to the voltage used to detect each metabolite according LC-APCI-MS analyses …
				FOLD IS/weight	FOLD IS/weight	FOLD IS/weight	FOLD IS/weight	FOLD IS/weight	FOLD IS/weight	FOLD IS/weight	FOLD IS/weight	FOLD IS/weight	FOLD IS/weight	FOLD IS/weight	FOLD IS/weight	FOLD IS/weight	FOLD IS/weight	FOLD IS/weight	FOLD IS/weight						AVG (FOLD IS/weight)	AVG (FOLD IS/weight)	AVG (FOLD IS/weight)	AVG (FOLD IS/weight)		ST.DEV.	ST.DEV.	ST.DEV.	ST.DEV.						MEAN					ST.DEV.	ST.DEV.	ST.DEV.	ST.DEV.		T-TEST
ID	CompID	MZ	Time	PGB1	PGB2	PGB3	PGB4	PGL1	PGL2	PGL3	PGL4	PMB1	PMB2	PMB3	PMB4	PML1	PML2	PML3	PML4		ID	CompID	MZ	Time	PGB	PGL	PMB	PML		PGB	PGL	PMB	PML		ID	CompID	MZ	Time	PGB/PGL	PMB/PML	PMB/PGB	PML/PGL		PGB/PGL	PMB/PML	PMB/PGB	PML/PGL		PGB/PGL
5+	19	613.481	1.92145	78.3359	331.323	289.239	142.181	464.873	659.497	654.505	923.542	136.937	241.528	226.889	55.6538	412.835	279.469	477.847	140.051		5+	19	613.481	1.92145	210.27	675.604	165.252	327.551		119.628	188.49	86.4691	149.811		5+	19	613.481	1.92145	0.311232	0.504509	0.785906	0.484826		0.177068	0.263987	0.41123	0.221744		0.00588649
7+	21	165.091	2.82922	91.211	135.181	154.113	119.265	247.008	262.886	82.6993	312.191	300.741	545.496	534.001	309.12	356.656	494.265	521.725	271.285		7+	21	165.091	2.82922	124.943	226.196	422.339	410.983		26.6195	99.609	135.696	117.851		7+	21	165.091	2.82922	0.552364	1.02763	3.38027	1.81693		0.117683	0.330176	1.08607	0.521013		0.0971418
9+	20	431.386	2.82922	94.6907	128.831	145.16	112.412	259.637	271.058	59.9458	307.814	335.944	553.518	488.901	304.544	369.743	490.598	577.044	267.55		9+	20	431.386	2.82922	120.273	224.614	420.727	426.234		21.6707	111.686	119.677	135.718		9+	20	431.386	2.82922	0.535468	0.98708	3.49809	1.89763		0.09648	0.280777	0.99504	0.604229		0.116302
10+	24	792.56	1.92145	59.102	194.27	191.239	92.2663	329.633	352.478	391.794	635.05	92.3554	148.992	132.984	39.8232	261.965	229.759	284.078	102.063		10+	24	792.56	1.92145	134.219	427.238	103.539	219.466		68.9443	140.899	48.7093	81.3846		10+	24	792.56	1.92145	0.314155	0.471775	0.771415	0.513685		0.161372	0.221944	0.362908	0.19049		0.00966802
12+	29	397.382	2.50702	314.52	486.902	598.707	474.169	28.7655	27.6953	45.5792	53.9446	293.491	163.275	233.304	69.3093	34.0916	39.2904	41.8333	14.1086		12+	29	397.382	2.50702	468.575	38.9962	189.845	32.3309		116.954	12.8992	96.3777	12.5682		12+	29	397.382	2.50702	12.0159	5.87192	0.405154	0.829081		2.9991	2.98097	0.205683	0.322294		0.000336485
13+	35	613.569	5.1406	1.36314	1.05152	1.26888	1.34632	212.85	174.875	204.08	319.645	5.58101	10.4296	8.49304	5.60124	327.033	446.589	277.314	191.177		13+	35	613.569	5.1406	1.25747	227.863	7.52622	310.528		0.143303	63.3053	2.37021	106.666		13+	35	613.569	5.1406	0.00551852	0.0242369	5.98523	1.36279		0.000628899	0.00763285	1.88491	0.468115		0.000374771
14+	18	353.267	1.91056	122.76	426.04	393.223	248.737	423.199	529.765	637.097	712.543	211.136	311.497	307.993	96.8545	339.562	314.461	460.682	168.152		14+	18	353.267	1.91056	297.69	575.651	231.87	320.714		139.758	126.309	101.315	120.084		14+	18	353.267	1.91056	0.517136	0.72298	0.778897	0.557133		0.242783	0.315904	0.340337	0.208606		0.0255767
15+	39	749.694	5.87962	1.02236	1.20679	1.19897	1.2724	132.511	125.281	153.743	224.445	11.935	17.4756	19.0791	10.8584	257.111	412.553	258.572	180.732		15+	39	749.694	5.87962	1.17513	158.995	14.837	277.242		0.107037	45.2741	4.05006	97.2575		15+	39	749.694	5.87962	0.007391	0.0535165	12.6258	1.74372		0.000673209	0.0146084	3.44647	0.611702		0.000432882
16+	19	614.484	1.92145	33.4508	142.056	125.992	60.8397	197.359	280.932	276.494	398.872	58.2556	102.706	97.5414	24.0095	177.691	118.974	208.798	60.3335		16+	19	614.484	1.92145	90.5847	288.414	70.6283	141.449		51.8075	83.0462	36.8769	65.6612		16+	19	614.484	1.92145	0.314079	0.499319	0.779693	0.490438		0.179629	0.260708	0.407099	0.227663		0.00678543
17+	40	177.112	0.845008	357.937	125.116	130.146	141.237	96.8752	112.066	110.193	97.1361	108.952	100.625	104.359	116.353	62.4101	115.967	143.605	122.861		17+	40	177.112	0.845008	188.609	104.068	107.572	111.211		113.086	8.19088	6.7723	34.5893		17+	40	177.112	0.845008	1.81237	0.96728	0.570344	1.06864		1.08666	0.060896	0.0359065	0.332373		0.186487
18+	24	793.563	1.92145	29.192	95.692	95.9415	45.9596	163.256	176.684	193.744	315.754	46.348	73.0292	66.4669	20.2137	128.865	114.894	140.024	51.1202		18+	24	793.563	1.92145	66.6963	212.36	51.5144	108.726		34.3153	70.0499	23.7549	39.756		18+	24	793.563	1.92145	0.314072	0.473801	0.772373	0.511989		0.16159	0.218485	0.356166	0.187211		0.00968174
19+	48	681.631	5.21324	0.421759	0.566199	0.662031	0.705054	86.1666	66.8345	92.6107	112.937	5.78664	9.53982	8.00408	5.21732	195.529	209.583	207.965	112.099		19+	48	681.631	5.21324	0.588761	89.6373	7.13696	181.294		0.125554	19.0065	2.00283	46.555		19+	48	681.631	5.21324	0.00656826	0.0393668	12.122	2.02253		0.00140069	0.0110474	3.40178	0.519371		8.38328e-05
21+	39	750.697	5.87962	0.638006	0.744197	0.677487	0.745722	79.9363	74.8987	92.3961	135.04	7.01476	10.3591	11.0397	6.39031	153.718	246.668	153.63	107.314		21+	39	750.697	5.87962	0.701353	95.5678	8.70097	165.333		0.0528732	27.3233	2.3382	58.4621		21+	39	750.697	5.87962	0.0073388	0.052627	12.406	1.73		0.000553253	0.0141424	3.33384	0.611734		0.000442335
22+	55	817.757	6.39272	0.52977	0.607229	0.543092	0.480873	67.328	54.5785	64.136	109.361	5.26342	9.56253	8.78332	5.02056	118.059	139.439	98.8431	80.9517		22+	55	817.757	6.39272	0.540241	73.851	7.15746	109.323		0.0520568	24.2854	2.35099	25.1534		22+	55	817.757	6.39272	0.00731529	0.0654705	13.2486	1.48032		0.00070489	0.0215049	4.35175	0.340597		0.000933553
23+	35	614.572	5.1406	0.471099	0.484557	0.606391	0.628079	104.685	85.7685	99.4119	157.392	2.60487	4.98029	4.18154	2.72803	159.944	221.212	136.495	94.0917		23+	35	614.572	5.1406	0.547531	111.814	3.62368	152.936		0.0811581	31.4131	1.15351	53.0523		23+	35	614.572	5.1406	0.00489679	0.0236942	6.61822	1.36776		0.000725829	0.00754247	2.10675	0.474468		0.00039689
24+	20	430.379	2.82922	59.8342	72.5521	80.3369	66.1229	119.021	115.742	37.0403	139.349	182.417	305.562	259.56	174.063	186.529	251.311	290.994	158.192		24+	20	430.379	2.82922	69.7115	102.788	230.4	221.757		8.78269	45.0583	63.182	60.4118		24+	20	430.379	2.82922	0.678208	1.03898	3.30506	2.15742		0.0854448	0.284916	0.906335	0.587733		0.199652
25+	20	432.39	2.82922	28.0109	38.7538	42.453	32.7363	77.0921	80.4651	17.5217	90.0599	99.3406	162.782	144.183	89.5705	108.517	144.838	169.239	79.434		25+	20	432.39	2.82922	35.4885	66.2847	123.969	125.507		6.39414	32.9695	35.1417	39.5711		25+	20	432.39	2.82922	0.535395	0.987744	3.49321	1.89346		0.0964647	0.279998	0.990228	0.596987		0.116344
26+	36	532.347	1.92121	57.0717	157.864	157.004	94.4002	177.229	195.152	245.154	291.153	81.2126	113.792	103.529	36.0598	126.93	168.786	187.909	79.7082		26+	36	532.347	1.92121	116.585	227.172	83.6483	140.833		49.5704	51.4344	34.518	48.0521		26+	36	532.347	1.92121	0.513201	0.593954	0.717488	0.61994		0.218206	0.245098	0.296075	0.211523		0.0212183
27+	41	335.257	1.91056	41.8745	134.261	126.423	78.2438	127.295	171.816	189.134	242.709	71.8612	101.279	103.143	35.6171	116.538	94.8291	142.861	49.0697		27+	41	335.257	1.91056	95.2004	182.738	77.9752	100.824		43.3271	47.7169	31.6655	39.7008		27+	41	335.257	1.91056	0.520965	0.773377	0.819064	0.551742		0.237099	0.314066	0.332619	0.217255		0.034811
28+	55	818.76	6.39272	0.241982	0.417171	0.289424	0.31119	44.2087	35.3838	42.1398	69.9729	3.41018	5.99907	5.71347	3.29813	78.24	90.7455	63.4785	52.2546		28+	55	818.76	6.39272	0.314942	47.9263	4.60521	71.1797		0.0740252	15.1731	1.45002	16.8338		28+	55	818.76	6.39272	0.00657137	0.0646984	14.6224	1.48519		0.00154456	0.0203712	4.60408	0.351244		0.000761026
30+	29	398.385	2.50702	98.7057	153.55	190.859	149.261	8.90457	8.67968	14.3595	16.9758	91.9694	51.014	72.7161	21.8124	10.6667	12.3297	13.0202	4.40498		30+	29	398.385	2.50702	148.094	12.2299	59.378	10.1054		37.8558	4.11182	30.1178	3.92657		30+	29	398.385	2.50702	12.1092	5.87585	0.400948	0.826288		3.09535	2.98036	0.203369	0.321063		0.000381428
31+	43	610.539	1.28276	130.017	250.346	270.986	179.792	43.2601	44.0208	66.9189	89.2771	154.989	154.966	148.44	67.5173	41.5681	48.9934	49.1912	24.4488		31+	43	610.539	1.28276	207.785	60.8692	131.478	41.0504		64.9035	21.8903	42.7518	11.6225		31+	43	610.539	1.28276	3.41363	3.20285	0.63276	0.674403		1.06628	1.04145	0.20575	0.190942		0.00515004
32+	48	682.634	5.21324	2.0078	9.42842	9.2034	6.91969	47.0797	37.022	50.6289	62.7727	5.01668	6.12529	5.93467	3.00315	106.555	113.987	112.84	60.9275		32+	48	682.634	5.21324	6.88983	49.3758	5.01995	98.5773		3.44636	10.6292	1.42899	25.3116		32+	48	682.634	5.21324	0.139539	0.050924	0.728603	1.99647		0.0697985	0.0144961	0.207405	0.512631		0.000269276
33+	61	749.621	6.54696	3.72546	3.6706	2.90316	2.47405	39.7916	47.9585	17.624	56.3967	12.6168	20.8223	25.5149	12.3098	88.1233	137.657	88.7196	60.5519		33+	61	749.621	6.54696	3.19332	40.4427	17.8159	93.7629		0.608962	16.6547	6.472	32.0775		33+	61	749.621	6.54696	0.0789591	0.19001	5.57912	2.31841		0.0150574	0.0690252	2.02673	0.793159		0.00423673
35+	53	338.341	1.97555	34.0707	18.9668	31.3343	28.199	38.4363	102.616	28.0505	11.5973	190.743	66.8195	28.3347	55.8596	96.2817	38.0966	28.9233	14.8057		35+	53	338.341	1.97555	28.1427	45.1751	85.4392	44.5268		6.57084	39.8565	72.0449	35.8084		35+	53	338.341	1.97555	0.622969	1.91883	3.03593	0.985649		0.145453	1.61801	2.55999	0.792659		0.431388
36+	19	615.497	2.18526	32.194	128.752	117.925	59.6054	11.7146	9.75224	12.4782	21.7778	68.5262	97.4155	94.9567	30.6101	21.836	15.9344	18.9414	7.88475		36+	19	615.497	2.18526	84.6189	13.9307	72.8771	16.1491		46.2998	5.35591	31.0648	6.0134		36+	19	615.497	2.18526	6.07427	4.51276	0.86124	1.15925		3.32358	1.92362	0.367115	0.431665		0.0230009
37+	31	429.372	2.82922	97.7162	104.606	101.467	99.3123	119.721	115.821	120.015	170.716	177.958	253.956	227.775	171.059	157.333	254.959	317.097	118.949		37+	31	429.372	2.82922	100.775	131.568	207.687	212.084		2.98066	26.1686	39.8736	90.4396		37+	31	429.372	2.82922	0.765955	0.979266	2.06089	1.61197		0.0226549	0.188008	0.395668	0.687397		0.0579789
39+	58	397.382	5.02683	130.884	147.537	119.36	165.24	14.5815	13.9631	13.5096	21.5601	65.2507	48.5252	50.2644	23.9418	17.14	24.0821	21.4494	9.60486		39+	58	397.382	5.02683	140.755	15.9036	46.9955	18.0691		20.006	3.7965	17.1051	6.3269		39+	58	397.382	5.02683	8.85053	2.60088	0.333881	1.13616		1.25795	0.94665	0.121524	0.397828		1.79137e-05
40+	45	575.502	1.28276	99.7734	202.772	201.799	155.89	69.8829	64.2584	95.7679	123.707	132.119	129.789	130.328	63.8293	55.755	60.9642	65.5775	30.364		40+	45	575.502	1.28276	165.059	88.4042	114.016	53.1652		48.7114	27.2434	33.4728	15.7214		40+	45	575.502	1.28276	1.86709	2.14457	0.690762	0.601388		0.551008	0.629599	0.202793	0.177836		0.0334299
42+	52	473.398	3.45857	57.8992	61.897	51.7379	57.3522	20.4561	14.3489	45.5035	41.2878	49.0071	91.0847	76.5823	53.9018	62.4224	109.099	97.5662	42.99		42+	52	473.398	3.45857	57.2216	30.3991	67.644	78.0194		4.17954	15.3099	19.7108	30.6504		42+	52	473.398	3.45857	1.88235	0.867015	1.18214	2.56651		0.137489	0.252639	0.344464	1.00827		0.0148534
43+	42	423.273	1.92125	52.5863	135.365	116.428	86.8429	129.445	162.09	192.487	190.767	74.151	104.506	103.892	41.3357	98.6091	107.43	155.471	62.5088		43+	42	423.273	1.92125	97.8056	168.697	80.9712	106.005		36.1592	29.6502	29.9819	38.2776		43+	42	423.273	1.92125	0.579769	0.763845	0.827879	0.628372		0.214343	0.282835	0.306546	0.226901		0.0230364
44+	18	354.271	1.91056	28.1054	97.7701	91.1675	56.7588	96.2133	121.816	145.408	162.376	48.0694	70.9012	70.6703	21.8355	77.9674	70.6278	105.056	37.8681		44+	18	354.271	1.91056	68.4504	131.453	52.8691	72.8798		32.3529	28.7848	23.2964	27.6409		44+	18	354.271	1.91056	0.520721	0.725429	0.77237	0.554416		0.246117	0.319655	0.340339	0.210272		0.0269888
45+	24	794.566	1.92145	7.68075	26.4501	26.3238	12.6569	46.6281	49.888	53.5691	88.9534	12.7801	20.4112	18.2549	5.59595	35.5245	32.2362	39.216	14.6148		45+	24	794.566	1.92145	18.2779	59.7597	14.2605	30.3979		9.58151	19.6679	6.60939	10.9015		45+	24	794.566	1.92145	0.305856	0.469129	0.780208	0.508669		0.160334	0.217429	0.361606	0.182422		0.00905049
46+	19	615.487	1.92145	6.00417	30.173	26.742	12.0999	44.6248	63.3076	60.3981	88.4112	11.2105	21.2756	19.4419	3.8663	39.0852	25.6607	46.182	13.1612		46+	19	615.487	1.92145	18.7548	64.1854	13.9486	31.0223		11.562	18.1165	8.02105	14.6355		46+	19	615.487	1.92145	0.292197	0.449631	0.743736	0.483323		0.180134	0.258558	0.427681	0.228019		0.00551369
47+	72	391.283	1.23571	28.0008	30.4449	30.0509	34.476	21.4032	25.3445	30.6441	27.5999	29.137	25.5568	28.9523	24.7779	15.5052	28.3552	148.646	16.9477		47+	72	391.283	1.23571	30.7431	26.2479	27.106	52.3636		2.70945	3.89196	2.2623	64.4452		47+	72	391.283	1.23571	1.17126	0.517649	0.881691	1.99496		0.103225	0.0432037	0.0735872	2.45525		0.106786
50+	61	750.625	6.54746	1.75485	1.82637	1.69279	1.33731	22.8662	27.3965	10.3702	32.0754	7.28519	11.8891	14.4885	6.85641	49.9208	78.9812	49.8159	35.1939		50+	61	750.625	6.54746	1.65283	23.1771	10.1298	53.4779		0.217315	9.32907	3.69236	18.3556		50+	61	750.625	6.54746	0.0713132	0.18942	6.12876	2.30736		0.00937631	0.0690445	2.23396	0.791972		0.00364125
51+	37	313.273	1.28276	137.604	335.637	310.297	238.629	84.1359	73.3146	114.513	139.596	187.727	193.674	209.798	95.7442	52.1802	60.798	58.1146	27.918		51+	37	313.273	1.28276	255.542	102.89	171.736	49.7527		88.7105	30.0492	51.5121	14.9952		51+	37	313.273	1.28276	2.48365	3.45179	0.672046	0.483553		0.862189	1.03536	0.20158	0.14574		0.0172564
53+	24	794.576	2.17443	17.8371	72.8585	76.9458	34.5476	3.29598	2.71716	4.77809	9.03235	38.3511	53.3756	44.5834	15.5748	9.46195	6.12865	6.87441	3.11765		53+	24	794.576	2.17443	50.5473	4.9559	37.9712	6.39566		28.9863	2.85286	16.153	2.61075		53+	24	794.576	2.17443	10.1994	5.93702	0.751202	1.29052		5.84885	2.52562	0.319563	0.526796		0.0203093
54+	46	514.336	1.92125	81.5137	78.1115	72.0343	82.8129	101.35	117.083	145.99	116.939	55.2847	66.5652	56.6174	48.4405	66.5006	114.081	153.757	68.1299		54+	46	514.336	1.92125	78.6181	120.341	56.7269	100.617		4.81608	18.6256	7.47324	41.731		54+	46	514.336	1.92125	0.653296	0.563791	0.72155	0.836101		0.0400204	0.0742741	0.0950574	0.346774		0.00488864
55+	67	749.621	4.26919	0.975395	2.34978	2.00221	2.06499	42.327	39.5667	16.4434	57.2763	6.6445	9.7774	9.56962	5.35411	89.256	92.797	77.7345	47.7365		55+	67	749.621	4.26919	1.84809	38.9033	7.83641	76.881		0.601136	16.8738	2.18738	20.4662		55+	67	749.621	4.26919	0.0475048	0.101929	4.24026	1.97621		0.015452	0.0284515	1.18359	0.526077		0.00462166
56+	32	293.246	1.91056	144.412	166.216	156.402	136.613	171.622	203.037	216.363	242.659	119.868	133.758	133.172	91.7771	121.418	163.018	219.278	106.987		56+	32	293.246	1.91056	150.911	208.42	119.644	152.675		13.0517	29.5435	19.6541	50.3561		56+	32	293.246	1.91056	0.72407	0.78365	0.792814	0.732536		0.062622	0.128731	0.130236	0.241609		0.0119103
57+	21	166.094	2.82922	9.71544	14.2604	16.6141	12.7958	26.4411	28.6391	8.64034	33.6683	31.9787	58.8711	58.0733	32.9944	38.0825	52.7169	55.6977	28.7478		57+	21	166.094	2.82922	13.3464	24.3472	45.4794	43.8112		2.88675	10.8994	15.0121	12.6534		57+	21	166.094	2.82922	0.54817	1.03808	3.40761	1.79944		0.118566	0.342654	1.1248	0.519705		0.098878
59+	39	751.7	5.87962	0.252972	0.185203	0.229516	0.183539	23.3475	21.6222	27.1654	39.1816	2.12931	2.94685	3.21471	1.80625	44.2629	71.7449	44.8211	30.9303		59+	39	751.7	5.87962	0.212807	27.8292	2.52428	47.9398		0.0342101	7.91477	0.665039	17.1197		59+	39	751.7	5.87962	0.00764691	0.0526553	11.8618	1.72265		0.00122929	0.0138724	3.12507	0.615171		0.000430651
61+	51	337.273	1.28276	68.2812	169.352	167.865	119.769	14.8354	13.985	20.3143	26.2575	100.471	105.409	111.077	45.2494	19.0921	18.3528	19.101	8.63766		61+	51	337.273	1.28276	131.317	18.8481	90.5515	16.2959		47.9209	5.68041	30.5107	5.1175		61+	51	337.273	1.28276	6.96712	5.55671	0.689565	0.864592		2.54249	1.87229	0.232344	0.271514		0.00346268
62+	43	611.542	1.28276	52.5879	102.806	109.194	72.3271	17.6407	17.7103	26.1243	35.8561	62.2369	62.8798	59.9117	27.201	16.2131	19.771	19.9525	9.64585		62+	43	611.542	1.28276	84.2288	24.3328	53.0573	16.3956		26.5279	8.65324	17.2846	4.81792		62+	43	611.542	1.28276	3.46153	3.23607	0.629919	0.673805		1.09021	1.05423	0.205211	0.198001		0.00513157
63+	105	954.612	1.6818	1.6006	19.4049	17.3213	5.0947	20.6875	22.7051	22.0292	53.2788	9.81836	16.6742	17.5349	2.46718	15.2484	6.07127	9.29008	2.93068		63+	105	954.612	1.6818	10.8554	29.6752	11.6237	8.38511		8.82683	15.7581	7.01312	5.26081		63+	105	954.612	1.6818	0.365807	1.38623	1.07078	0.282563		0.297449	0.836378	0.646051	0.17728		0.0822867
64+	36	533.35	1.92121	16.9268	47.2048	46.743	27.3293	53.7976	59.0132	75.0574	88.3872	23.865	34.0401	31.2701	10.4957	37.5278	50.9668	56.4983	23.7819		64+	36	533.35	1.92121	34.551	69.0639	24.9177	42.1937		14.9614	15.7415	10.5305	14.6328		64+	36	533.35	1.92121	0.500276	0.590555	0.721186	0.610937		0.216631	0.249575	0.304781	0.211873		0.0191148
65+	35	615.575	5.1406	0.103251	0.0672714	0.130892	0.153242	25.1031	20.3733	23.6404	37.3078	0.555349	1.04249	0.902212	0.578634	38.309	52.0188	32.3276	22.1645		65+	35	615.575	5.1406	0.113664	26.6062	0.769672	36.205		0.0370762	7.40331	0.241129	12.4723		65+	35	615.575	5.1406	0.00427209	0.0212587	6.77147	1.36077		0.00139352	0.0066601	2.12142	0.468774		0.000375418
67+	77	595.471	1.91056	6.72793	24.1229	19.8799	10.5872	30.9764	50.6191	48.3644	57.5237	9.7678	16.7923	15.393	4.61505	29.6733	19.5162	42.4369	10.8653		67+	77	595.471	1.91056	15.3295	46.8709	11.642	25.6229		8.05206	11.2901	5.58231	13.5916		67+	77	595.471	1.91056	0.327058	0.45436	0.759455	0.546671		0.171792	0.217864	0.364155	0.28998		0.00389577
68+	45	577.517	1.53173	29.9208	92.3152	84.7763	51.52	13.9172	17.5701	24.3467	27.9633	75.9609	76.1173	74.5181	37.436	13.1252	16.9889	14.9884	7.72021		68+	45	577.517	1.53173	64.6331	20.9493	66.0081	13.2057		29.1487	6.36681	19.0616	3.98279		68+	45	577.517	1.53173	3.08521	4.99845	1.02127	0.630364		1.39139	1.44344	0.294921	0.190116		0.0263464
69+	173	515.412	4.04774	127.369	5.29153	1.13003	0.33578	0.240989	0.295674	0.567939	0.365152	0.425416	0.31562	0.277729	0.179623	0.157143	0.388471	0.442817	0.218824		69+	173	515.412	4.04774	33.5316	0.367439	0.299597	0.301814		62.596	0.142998	0.101586	0.135657		69+	173	515.412	4.04774	91.2576	0.992655	0.00893477	0.821399		170.358	0.336585	0.00302956	0.369196		0.330098
70+	84	617.513	2.47273	27.6303	67.739	75.0111	47.8053	4.65278	4.90559	5.4125	10.4613	42.767	35.1039	41.709	13.074	5.33856	2.90015	3.4013	1.77048		70+	84	617.513	2.47273	54.5464	6.35805	33.1635	3.35262		21.3133	2.7537	13.8155	1.48932		70+	84	617.513	2.47273	8.57911	9.8918	0.607986	0.527304		3.35217	4.12082	0.25328	0.234242		0.00417168
72+	59	551.424	4.39186	46.0083	75.1082	64.5462	46.1891	40.4989	45.364	72.6414	87.2923	40.7026	67.2117	54.3641	27.885	37.5501	34.4362	46.867	24.7805		72+	59	551.424	4.39186	57.9629	61.4491	47.5409	35.9085		14.3624	22.2918	16.9962	9.10648		72+	59	551.424	4.39186	0.943267	1.32395	0.820194	0.584361		0.233728	0.47332	0.293225	0.148195		0.8014
73+	55	819.763	6.39272	0	0.0896275	0.134437	0.0905442	13.9974	11.5897	13.4718	22.6931	1.07242	1.99182	1.84933	1.00643	25.0925	29.3062	20.3161	17.1848		73+	55	819.763	6.39272	0.0786521	15.438	1.48	22.9749		0.0564505	4.94593	0.512755	5.32804		73+	55	819.763	6.39272	0.00509471	0.0644181	18.817	1.48821		0.0036566	0.022318	6.51927	0.345125		0.000804292
74+	19	616.5	2.18526	13.6717	54.473	50.5135	25.7878	5.04075	4.13298	5.40733	9.32087	29.3895	41.7091	40.385	12.9735	9.36383	6.69432	7.89493	3.41682		74+	19	616.5	2.18526	36.1115	5.97548	31.1143	6.84247		19.6188	2.29369	13.2948	2.53127		74+	19	616.5	2.18526	6.04328	4.54723	0.861617	1.14509		3.28321	1.94299	0.368161	0.423609		0.0224721
75+	50	608.524	1.18056	52.5764	102.903	107.423	87.4163	50.1358	49.3309	59.3357	87.3406	80.8905	76.4252	82.3417	38.3534	42.6566	54.8265	52.1585	23.4408		75+	50	608.524	1.18056	87.5797	61.5357	69.5027	43.2706		24.8584	17.7918	20.9183	14.2142		75+	50	608.524	1.18056	1.42323	1.60623	0.793594	0.703178		0.403966	0.48343	0.238849	0.230991		0.139283
76+	61	751.637	6.17382	1.96755	2.06648	1.90623	1.37658	7.3115	9.26291	3.60837	12.5369	6.44948	7.96856	9.51167	4.52846	26.8727	26.8729	24.97	16.712		76+	61	751.637	6.17382	1.82921	8.17992	7.11454	23.8569		0.308888	3.73315	2.12961	4.847		76+	61	751.637	6.17382	0.223622	0.298217	3.88941	2.91652		0.0377617	0.0892659	1.16422	0.592549		0.0146622
77+	115	183.086	0.79674	8.79851	14.2274	10.3379	8.77099	8.27185	6.93062	31.5412	13.0105	8.96409	26.1406	14.0995	11.5001	8.0609	13.688	12.4054	7.14637		77+	115	183.086	0.79674	10.5337	14.9385	15.1761	10.3252		2.56903	11.3715	7.6044	3.20771		77+	115	183.086	0.79674	0.705136	1.46981	1.44071	0.691178		0.171973	0.73649	0.721911	0.214727		0.478454
78+	56	601.424	3.05329	45.2133	60.6683	58.6562	45.4843	55.5791	57.4356	69.3026	95.2515	37.9206	56.1484	43.8372	26.5837	44.2731	49.1729	71.1105	29.3651		78+	56	601.424	3.05329	52.5055	69.3922	41.1225	48.4804		8.30534	18.28	12.3123	17.279		78+	56	601.424	3.05329	0.756649	0.84823	0.783203	0.698643		0.119687	0.253964	0.234495	0.249006		0.143545
79+	68	490.424	3.42126	45.4099	34.3779	29.3182	30.3852	11.4208	7.4821	17.971	24.3461	29.4981	46.7055	47.4828	30.798	30.7045	61.1018	53.3153	25.8908		79+	68	490.424	3.42126	34.8728	15.305	38.6211	42.7531		7.35455	7.41921	9.80335	17.105		79+	68	490.424	3.42126	2.27852	0.903352	1.10748	2.79341		0.480533	0.229301	0.281117	1.11761		0.00955231
80+	71	451.356	3.45857	31.1117	45.3032	39.7837	35.9026	11.2832	12.5575	22.1141	22.2129	52.6598	81.4847	71.8346	40.1767	12.3449	13.6935	16.4374	8.57455		80+	71	451.356	3.45857	38.0253	17.042	61.539	12.7626		6.01009	5.93684	18.6102	3.27032		80+	71	451.356	3.45857	2.23128	4.82183	1.61837	0.748892		0.352665	1.45819	0.489417	0.191898		0.00253268
81+	64	747.605	5.21324	2.59506	4.0515	3.88865	3.23323	47.1074	44.6832	22.7993	58.1375	18.443	25.9107	27.1778	15.6807	81.051	104.308	89.5353	46.7413		81+	64	747.605	5.21324	3.44211	43.1819	21.803	80.4089		0.666302	14.7962	5.61352	24.4156		81+	64	747.605	5.21324	0.079712	0.271152	6.33421	1.8621		0.0154301	0.0698122	1.63084	0.565414		0.00171802
82+	70	683.486	1.92125	15.5095	35.6881	28.6064	24.1929	37.24	53.5896	55.1804	47.5063	18.6858	26.6243	22.6894	11.3506	27.7685	31.6468	57.2502	20.2965		82+	70	683.486	1.92125	25.9992	48.3791	19.8375	34.2405		8.44528	8.12911	6.52041	16.0467		82+	70	683.486	1.92125	0.537406	0.579358	0.763004	0.707755		0.174565	0.190429	0.250792	0.331688		0.00877669
83+	63	405.262	1.92125	18.6613	46.1449	40.0876	32.29	45.3693	60.8183	71.4408	62.9673	25.972	37.365	36.4292	15.8505	35.9419	38.4855	61.8347	22.7258		83+	63	405.262	1.92125	34.2959	60.1489	28.9042	39.747		11.866	10.8679	10.1194	16.2651		83+	63	405.262	1.92125	0.570184	0.727204	0.842786	0.660809		0.197277	0.254596	0.295062	0.270413		0.0182889
84+	57	551.502	2.18526	49.5539	128.572	120.916	78.176	27.606	26.4577	37.6837	48.8132	65.0452	77.2902	83.5315	39.375	19.2467	24.2973	22.4615	10.2721		84+	57	551.502	2.18526	94.3045	35.1401	66.3104	19.0694		37.1716	10.4175	19.5298	6.22525		84+	57	551.502	2.18526	2.68367	3.47732	0.703153	0.542667		1.05781	1.02414	0.207093	0.177155		0.0220771
85+	88	893.54	5.05333	14.1625	39.0627	40.6215	17.8968	16.2451	17.3176	20.2454	31.0792	17.5091	36.2843	35.3297	9.12546	19.3449	11.3678	9.98656	5.30729		85+	88	893.54	5.05333	27.9359	21.2218	24.5622	11.5017		13.8471	6.78556	13.4336	5.83668		85+	88	893.54	5.05333	1.31637	2.13553	0.879234	0.541973		0.652491	1.16797	0.480874	0.275032		0.417336
86+	48	683.638	5.21324	0.275094	4.34612	4.2835	3.04289	12.6986	9.8513	13.3133	16.5501	1.73766	1.86229	1.68073	0.767112	29.0558	30.6247	29.7298	16.4216		86+	48	683.638	5.21324	2.9869	13.1033	1.51195	26.458		1.90488	2.74857	0.502312	6.72167		86+	48	683.638	5.21324	0.22795	0.0571453	0.506192	2.01918		0.145374	0.0189853	0.168172	0.512974		0.000923186
87+	67	750.624	4.26919	0.456469	1.26434	1.08125	1.05918	23.961	22.9266	8.73166	32.0463	3.94361	5.58832	5.50328	3.02216	50.4057	53.389	44.9449	27.5308		87+	67	750.624	4.26919	0.965311	21.9164	4.51434	44.0676		0.35147	9.68939	1.2495	11.5657		87+	67	750.624	4.26919	0.0440452	0.102441	4.67657	2.01071		0.0160369	0.0283542	1.2944	0.527719		0.00497348
88+	45	576.506	1.28276	40.5185	82.9724	80.4072	63.3993	28.1299	25.8841	38.7723	50.212	52.8691	52.04	52.1602	25.5696	22.3947	24.6336	26.2012	12.1751		88+	45	576.506	1.28276	66.8244	35.7496	45.6597	21.3511		19.5702	11.1607	13.3984	6.31364		88+	45	576.506	1.28276	1.86924	2.13851	0.683279	0.597242		0.547425	0.627527	0.200502	0.176607		0.0329128
90+	124	594.472	2.50702	27.8804	43.9482	50.0847	37.8368	1.4121	1.15697	1.72892	2.42908	16.8996	10.7543	7.72935	2.94912	1.07284	1.33209	1.78141	0.682007		90+	124	594.472	2.50702	39.9375	1.68177	9.58309	1.21709		9.46642	0.550406	5.84091	0.461448		90+	124	594.472	2.50702	23.7474	7.87378	0.239952	0.723697		5.62885	4.79909	0.146251	0.274383		0.000194019
91+	74	663.452	1.77357	70.1275	61.6895	58.575	64.3916	23.6185	14.6798	36.9529	40.6577	9.49676	13.5786	13.2039	10.4225	9.80896	15.5044	19.0409	8.10699		91+	74	663.452	1.77357	63.6959	28.9772	11.6754	13.1153		4.90236	12.0163	2.02278	5.06081		91+	74	663.452	1.77357	2.19814	0.890215	0.1833	0.452607		0.16918	0.15423	0.0317568	0.174648		0.00174386
92+	24	795.579	2.17443	9.25464	37.0922	38.9485	17.5824	1.58024	1.26157	2.75708	4.4105	19.0524	26.8067	22.1716	8.21105	4.76377	3.00974	3.48773	1.64868		92+	24	795.579	2.17443	25.7194	2.50235	19.0604	3.22748		14.6247	1.42545	7.90344	1.28685		92+	24	795.579	2.17443	10.2781	5.90567	0.741091	1.28978		5.84441	2.4488	0.307294	0.514258		0.0195633
93+	191	532.439	4.04774	94.4182	2.78562	0.683286	0.177678	0.117316	0.160216	0.304645	0.212213	0.246867	0.17549	0.179058	0.0729843	0.0954694	0.238752	0.214977	0.169137		93+	191	532.439	4.04774	24.5162	0.198597	0.1686	0.179584		46.615	0.0806457	0.0717052	0.0630817		93+	191	532.439	4.04774	123.447	0.938836	0.00687708	0.904262		234.721	0.399285	0.00292481	0.317636		0.336995
94+	41	336.26	1.91056	9.15455	30.3617	28.4562	17.5819	28.021	39.2117	43.9281	55.1607	16.1412	22.6834	23.0135	7.77477	26.3091	20.2757	31.4837	10.9286		94+	41	336.26	1.91056	21.3886	41.5804	17.4032	22.2493		9.91012	11.2458	7.1567	8.82816		94+	41	336.26	1.91056	0.514391	0.782192	0.813669	0.535091		0.238336	0.32166	0.334604	0.212315		0.0358534
95+	76	630.507	1.92145	12.0283	21.0019	20.0012	14.3171	36.8576	37.5115	45.0101	63.5891	14.026	16.4933	15.865	7.55246	27.2304	29.6304	39.3979	16.3857		95+	76	630.507	1.92145	16.8371	45.7421	13.4842	28.1611		4.35246	12.4596	4.09072	9.45077		95+	76	630.507	1.92145	0.368089	0.478823	0.800859	0.61565		0.0951521	0.145261	0.242958	0.20661		0.00466716
96+	69	747.679	4.04774	0.0231087	0.115661	0.0941589	0.162515	42.0678	26.6738	34.5861	54.4769	1.33136	1.90438	1.89321	1.3026	72.0819	108.573	74.3594	52.0837		96+	69	747.679	4.04774	0.0988609	39.4511	1.60789	76.7745		0.0580075	11.8258	0.33615	23.4424		96+	69	747.679	4.04774	0.00250591	0.020943	16.2641	1.94607		0.00147036	0.00437841	3.40024	0.594214		0.00055624
98+	121	694.399	1.6818	0.776087	16.5206	13.5391	3.89375	15.6111	15.8939	16.8154	36.3501	8.22866	14.524	13.9454	1.65574	11.8408	5.28511	7.3805	2.19548		98+	121	694.399	1.6818	8.68238	21.1676	9.58844	6.67547		7.53803	10.1347	6.00331	4.04892		98+	121	694.399	1.6818	0.410172	1.43637	1.10436	0.315362		0.356111	0.899309	0.691436	0.191279		0.0954238
99+	105	955.616	1.6818	0.98394	11.1126	9.59382	2.87742	11.2026	12.4956	12.2441	30.4585	5.69069	9.37327	10.147	1.41729	8.64785	3.42905	5.20961	1.66756		99+	105	955.616	1.6818	6.14194	16.6002	6.65707	4.73852		4.96268	9.25579	3.99777	2.98051		99+	105	955.616	1.6818	0.369991	1.40488	1.08387	0.285449		0.298953	0.843676	0.650898	0.179546		0.0935057
100+	122	796.592	2.50702	16.0368	39.8272	40.5265	25.0132	1.71585	1.659	1.91437	4.11722	21.2473	20.4204	18.853	5.67413	2.05215	1.1956	1.69811	0.780152		100+	122	796.592	2.50702	30.3509	2.35161	16.5487	1.4315		11.9266	1.18215	7.31742	0.558625		100+	122	796.592	2.50702	12.9065	11.5604	0.545246	0.608733		5.07166	5.1117	0.241094	0.23755		0.0034229
101+	78	1052.77	1.90407	10.691	25.8236	22.2562	15.9343	33.3396	40.2064	41.5949	45.6415	13.0351	20.3364	16.4543	7.6496	24.5627	29.5501	39.6092	15.0393		101+	78	1052.77	1.90407	18.6763	40.1956	14.3689	27.1903		6.71277	5.11927	5.38172	10.2364		101+	78	1052.77	1.90407	0.464635	0.528455	0.769364	0.67645		0.167002	0.197928	0.288158	0.254663		0.00222547
102+	66	261.22	1.91056	18.6328	44.7375	41.2617	30.119	42.7385	54.4046	68.9569	71.7849	24.5771	33.6313	34.3885	14.4306	35.2404	38.3368	54.5077	20.3936		102+	66	261.22	1.91056	33.6878	59.4712	26.7569	37.1196		11.8159	13.5063	9.34858	13.9895		102+	66	261.22	1.91056	0.566455	0.720828	0.794261	0.624161		0.198683	0.25185	0.277507	0.235231		0.0282955
103+	58	398.385	4.96778	40.6179	45.7254	37.4025	50.8441	4.3894	4.20745	4.02846	6.46072	19.9821	14.9492	14.7724	7.10147	5.10955	7.48796	6.30982	2.63964		103+	58	398.385	4.96778	43.6475	4.77151	14.2013	5.38674		5.89595	1.13574	5.31384	2.07289		103+	58	398.385	4.96778	9.14752	2.63634	0.325363	1.12894		1.23566	0.986467	0.121744	0.43443		1.30536e-05
104+	52	474.401	3.45857	19.1686	20.5145	17.3632	19.661	6.73815	4.57673	15.3129	13.8049	16.46	31.0063	25.652	18.2711	21.241	36.2305	32.514	14.9135		104+	52	474.401	3.45857	19.1768	10.1082	22.8473	26.2248		1.33078	5.25066	6.73735	9.87342		104+	52	474.401	3.45857	1.89717	0.871212	1.1914	2.59442		0.131655	0.256908	0.351327	0.976778		0.0154494
105+	54	122.081	1.28276	56.5608	85.7774	76.9548	66.8111	40.8994	39.1339	60.4366	46.7961	61.4373	77.0493	56.1854	52.9448	29.1987	58.5729	54.9855	17.7973		105+	54	122.081	1.28276	71.526	46.8165	61.9042	40.1386		12.6328	9.65302	10.6859	19.8248		105+	54	122.081	1.28276	1.52779	1.54226	0.865479	0.85736		0.269837	0.266226	0.149399	0.423457		0.0208923
106+	20	433.393	2.82922	4.37816	5.79318	6.65567	5.08109	11.7749	12.3407	2.73373	13.9648	15.2627	24.9748	22.2528	13.6224	17.1413	22.8288	27.106	12.2035		106+	20	433.393	2.82922	5.47703	10.2035	19.0282	19.8199		0.975263	5.06561	5.45169	6.51474		106+	20	433.393	2.82922	0.536778	0.960055	3.47418	1.94246		0.0955811	0.275062	0.995375	0.63848		0.116591
107+	53	339.344	1.97555	8.04267	4.22735	7.34465	6.57817	9.0707	24.2737	6.17906	2.45506	46.0074	15.7911	6.38643	13.1509	22.5357	8.97879	6.54478	3.37128		107+	53	339.344	1.97555	6.54821	10.4946	20.334	10.3576		1.65882	9.57687	17.5679	8.43707		107+	53	339.344	1.97555	0.623958	1.96319	3.10527	0.986945		0.158064	1.69613	2.68286	0.803941		0.447766
108+	111	397.382	8.87491	40.9591	51.4024	51.4103	46.605	2.94648	2.04897	2.2523	4.09989	7.56578	6.8298	7.68563	3.5483	5.15329	7.39591	4.73081	2.40672		108+	111	397.382	8.87491	47.5942	2.83691	6.40738	4.92168		4.96885	0.925515	1.94324	2.04425		108+	111	397.382	8.87491	16.7768	1.30187	0.134625	1.73488		1.7515	0.394833	0.0408294	0.720591		2.08116e-06
109+	102	425.289	0.978316	40.5047	36.4978	27.0979	45.2985	4.49681	2.99403	18.8188	19.833	13.4012	20.6726	19.0299	10.243	5.99342	7.16581	4.87615	2.24633		109+	102	425.289	0.978316	37.3497	11.5357	15.8367	5.07043		7.72361	9.02579	4.85812	2.10205		109+	102	425.289	0.978316	3.23776	3.12334	0.424011	0.439544		0.669542	0.958128	0.130071	0.182222		0.0048434
110+	88	894.543	5.07777	10.5782	28.7244	29.5557	13.3035	12.0258	12.5262	14.8782	22.5897	12.897	26.5032	26.2216	6.90978	14.1199	8.35393	7.11851	3.73909		110+	88	894.543	5.07777	20.5404	15.505	18.1329	8.33286		9.99787	4.88414	9.8126	4.32311		110+	88	894.543	5.07777	1.32476	2.17607	0.88279	0.537431		0.644817	1.17758	0.477721	0.278821		0.400304
112+	131	415.211	0.87936	37.0495	28.695	32.4347	25.4975	13.3556	7.7548	16.2718	24.8312	0.180293	0.195224	0.171957	0.105576	0.120557	0.194562	0.116888	0.0470695		112+	131	415.211	0.87936	30.9191	15.5533	0.163262	0.119769		4.97392	7.12371	0.0396438	0.0602443		112+	131	415.211	0.87936	1.98794	1.36314	0.0052803	0.00770054		0.319798	0.331001	0.00128218	0.0038734		0.0122617
113+	94	545.507	3.38578	3.35725	4.56281	4.72664	3.3754	19.2109	18.6766	25.7917	30.1373	9.64444	13.2479	11.5979	7.00199	32.3725	40.3357	37.293	22.0507		113+	94	545.507	3.38578	4.00552	23.4541	10.3731	33.013		0.741146	5.50633	2.687	8.01089		113+	94	545.507	3.38578	0.170781	0.314211	2.58969	1.40756		0.0315998	0.0813922	0.670824	0.341556		0.000423169
114+	65	591.497	1.18056	30.5638	69.4998	71.7145	62.7348	29.1912	25.4415	32.7244	45.3317	53.2441	50.1665	55.5764	27.105	24.2098	31.7522	29.7864	12.3847		114+	65	591.497	1.18056	58.6282	33.1722	46.523	24.5333		19.0955	8.63456	13.1335	8.70634		114+	65	591.497	1.18056	1.76739	1.89632	0.793526	0.739574		0.575649	0.535336	0.224014	0.262459		0.051207
115+	81	611.554	3.27411	0.0678907	0.0162987	0.0215734	0.072638	34.8249	22.8374	31.536	44.3247	0.439229	0.753283	0.590653	0.442595	49.4637	79.1161	50.7043	33.7359		115+	81	611.554	3.27411	0.0446002	33.3808	0.55644	53.255		0.0297757	8.87735	0.149015	18.8916		115+	81	611.554	3.27411	0.0013361	0.0104486	12.4762	1.59538		0.000892001	0.00279815	3.34114	0.565942		0.000288373
116+	92	549.487	1.73908	0.699162	1.87884	1.90179	1.50168	50.7775	38.5168	55.835	68.3582	2.34212	2.87137	3.30108	1.55086	18.0463	20.7675	25.2826	11.9245		116+	92	549.487	1.73908	1.49537	53.3719	2.51636	19.0052		0.56161	12.3567	0.75374	5.58472		116+	92	549.487	1.73908	0.0280179	0.132403	1.68277	0.356091		0.0105226	0.0396596	0.504049	0.104638		0.000156315
117+	40	178.115	0.845008	31.9138	11.1619	11.8302	12.6782	8.87539	10.1364	10.1802	8.77519	9.85079	9.23062	9.21029	10.5833	5.68556	10.3679	12.7928	11.1907		117+	40	178.115	0.845008	16.896	9.49179	9.71874	10.0092		10.0311	0.770901	0.648496	3.05323		117+	40	178.115	0.845008	1.78007	0.970977	0.575209	1.05452		1.05682	0.0647897	0.0383816	0.321671		0.19146
119+	43	612.555	1.56758	22.694	55.5486	54.6642	27.9704	9.60859	11.2556	16.291	19.1446	48.523	51.3873	50.1473	23.3344	10.2791	12.7921	11.1883	6.14181		119+	43	612.555	1.56758	40.2193	14.075	43.348	10.1003		17.3283	4.41622	13.3939	2.83614		119+	43	612.555	1.56758	2.85751	4.29174	1.07779	0.717611		1.23115	1.32608	0.33302	0.201502		0.0264909
120+	89	815.74	5.1336	0	0.0524658	0.0070495	0.0437049	28.9169	18.9336	22.4732	38.3562	0.781849	1.27866	1.32685	0.823136	48.1027	73.4746	40.1454	30.2956		120+	89	815.74	5.1336	0.0258051	27.17	1.05263	48.0046		0.0261335	8.52609	0.289989	18.4762		120+	89	815.74	5.1336	0.000949763	0.0219276	40.7915	1.76682		0.00096185	0.00604086	11.2377	0.680022		0.000704625
121+	61	752.641	6.17382	1.23797	1.14869	1.10816	0.818252	4.17862	5.13151	2.02018	6.96922	3.49222	4.56572	5.45397	2.64956	15.8148	15.3473	13.8356	9.48219		121+	61	752.641	6.17382	1.07827	4.57488	4.04037	13.62		0.181627	2.05963	1.22598	2.88493		121+	61	752.641	6.17382	0.235693	0.296651	3.74709	2.97712		0.0397009	0.0900134	1.13699	0.630602		0.0148164
122+	60	370.294	1.91056	23.6938	49.0135	45.3947	33.2437	50.347	52.8433	71.9365	87.0658	32.5132	40.2207	36.6997	16.4146	35.306	40.1552	47.2774	19.7703		122+	60	370.294	1.91056	37.8364	65.5481	31.4621	35.6272		11.5926	17.2849	10.5147	11.6587		122+	60	370.294	1.91056	0.577231	0.883091	0.831529	0.543527		0.176856	0.295131	0.277899	0.177865		0.0373739
123+	159	403.305	1.21462	21.6326	18.502	15.2868	35.5072	1.50987	1.05464	7.49886	6.30521	2.99513	6.41863	4.14958	4.07007	0.932466	2.08439	1.436	0.496789		123+	159	403.305	1.21462	22.7321	4.09214	4.40835	1.23741		8.90205	3.28623	1.43989	0.68272		123+	159	403.305	1.21462	5.55507	3.56256	0.193926	0.302387		2.1754	1.16363	0.0633414	0.166837		0.00772466
124+	42	424.276	1.92125	13.4392	34.7904	30.3792	23.1142	33.7028	41.812	50.8432	51.3814	19.5329	27.0869	26.6256	10.8147	26.1692	27.358	41.9936	16.1035		124+	42	424.276	1.92125	25.4307	44.4348	21.015	27.9061		9.3319	8.39399	7.62865	10.6626		124+	42	424.276	1.92125	0.572315	0.753062	0.826363	0.628023		0.210013	0.273369	0.299978	0.239961		0.023153
125+	91	774.549	1.92125	14.5088	14.9276	12.7747	16.4105	27.1289	35.424	33.6715	25.8511	8.79943	10.6354	8.25444	8.20367	15.9724	30.1985	44.3713	17.2603		125+	91	774.549	1.92125	14.6554	30.5189	8.97324	26.9506		1.4959	4.73564	1.14047	13.2722		125+	91	774.549	1.92125	0.480208	0.332951	0.612282	0.883081		0.0490156	0.042317	0.077819	0.434884		0.00069229
126+	51	339.288	1.31648	15.6944	42.705	38.6908	26.6045	35.9513	34.8224	53.8734	66.2709	41.3308	42.0621	43.7942	20.3067	26.1518	29.2006	30.5117	14.912		126+	51	339.288	1.31648	30.9237	47.7295	36.8734	25.194		12.2436	15.1311	11.0927	7.09385		126+	51	339.288	1.31648	0.647895	1.46358	1.1924	0.52785		0.25652	0.440292	0.358713	0.148626		0.134942
127+	36	534.363	2.17443	13.163	44.1772	42.6643	27.4218	0.837586	0.590112	1.3368	2.85064	28.1051	37.0162	29.5134	8.53632	3.84397	1.7857	1.54802	0.758659		127+	36	534.363	2.17443	31.8566	1.40378	25.7928	1.98409		14.5799	1.01333	12.151	1.31534		127+	36	534.363	2.17443	22.6934	12.9998	0.809652	1.41339		10.3862	6.12423	0.381428	0.936994		0.00589618
128+	102	427.304	1.01067	24.4229	17.4974	13.6816	28.6005	0.517728	0.311096	2.08608	1.51798	3.3868	7.05325	4.33192	3.56123	0.517387	0.819634	0.434935	0.194687		128+	102	427.304	1.01067	21.0506	1.10822	4.5833	0.491661		6.71566	0.838293	1.69707	0.257966		128+	102	427.304	1.01067	18.995	9.32208	0.217728	0.443649		6.05986	3.4517	0.0806183	0.232775		0.0010595
129+	64	748.609	5.21324	1.26894	1.98652	1.95632	1.73724	27.0025	25.7281	11.5127	31.7224	10.3317	14.9116	15.4687	8.77202	46.8627	60.3389	51.4003	26.8873		129+	64	748.609	5.21324	1.73726	23.9914	12.371	46.3723		0.331384	8.70954	3.32476	14.1451		129+	64	748.609	5.21324	0.0724116	0.266776	7.12102	1.93287		0.0138126	0.071697	1.9138	0.589591		0.00220706
130+	77	596.474	1.90407	2.82201	10.038	8.2618	4.58038	12.7078	22.0632	20.7552	23.9042	3.96239	7.3444	6.61479	1.79354	12.3198	7.98857	18.1421	4.66485		130+	77	596.474	1.90407	6.42554	19.8576	4.92878	10.7788		3.30714	4.93847	2.54568	5.82405		130+	77	596.474	1.90407	0.323581	0.457265	0.767061	0.542806		0.166543	0.236174	0.396182	0.29329		0.00401804
131+	61	751.628	6.54696	0.378343	0.400601	0.290469	0.246051	6.04614	7.48928	2.54398	8.64247	1.72257	3.1559	3.75226	1.69645	13.6517	21.7429	14.1292	9.55437		131+	61	751.628	6.54696	0.328866	6.18047	2.5818	14.7695		0.0728616	2.64679	1.03629	5.08216		131+	61	751.628	6.54696	0.0532105	0.174805	7.8506	2.38971		0.011789	0.070164	3.1511	0.822293		0.00447103
132+	72	392.286	1.23571	7.28968	7.83616	7.69313	8.66611	5.36583	6.43157	7.6379	6.81157	7.44919	6.38918	7.81623	6.38012	3.73489	7.03019	39.0687	4.31906		132+	72	392.286	1.23571	7.87127	6.56172	7.00868	13.5382		0.578213	0.942989	0.735994	17.0808		132+	72	392.286	1.23571	1.19957	0.517696	0.890413	2.06321		0.0881192	0.0543642	0.0935038	2.60309		0.0556897
133+	78	1053.78	1.89995	7.49785	17.9179	15.4767	11.0526	23.711	26.8694	30.2207	31.6529	9.18088	14.0636	11.5448	5.50297	17.2179	19.6964	28.2112	10.3249		133+	78	1053.78	1.89995	12.9863	28.1135	10.0731	18.8626		4.63267	3.55422	3.64108	7.38665		133+	78	1053.78	1.89995	0.461922	0.534024	0.775672	0.670944		0.164784	0.193032	0.28038	0.262744		0.00205146
134+	29	399.389	2.50702	15.1969	22.3472	28.4131	22.0828	1.23097	1.18193	1.88317	2.39229	13.5001	7.32834	10.7109	3.12354	1.4904	1.74414	1.84004	0.591966		134+	29	399.389	2.50702	22.01	1.67209	8.66572	1.41664		5.40174	0.576798	4.47432	0.569224		134+	29	399.389	2.50702	13.1631	6.11711	0.393718	0.847224		3.23053	3.15841	0.203286	0.340426		0.000293229
135+	87	586.539	2.17443	27.2701	59.3127	58.9314	35.5125	12.1197	10.6788	15.983	21.0873	27.7252	31.5543	23.1008	16.0166	6.64802	9.45979	8.35018	4.57905		135+	87	586.539	2.17443	45.2567	14.9672	24.5992	7.25926		16.3609	4.65423	6.68459	2.12835		135+	87	586.539	2.17443	3.02373	3.38867	0.543549	0.485012		1.09312	0.920837	0.147704	0.142201		0.0119074
136+	84	618.516	2.47273	11.5521	28.3833	32.5761	21.048	1.95844	1.94509	2.45078	4.6209	18.5615	15.1084	18.1405	5.79621	2.26236	1.59494	1.71658	0.63833		136+	84	618.516	2.47273	23.3899	2.7438	14.4017	1.55305		9.21845	1.27333	5.93959	0.675361		136+	84	618.516	2.47273	8.52463	9.27311	0.615721	0.566023		3.35974	3.82446	0.253938	0.246141		0.00438918
137+	72	393.285	0.811331	0	0	0	0	0	0	0	0	10.5312	18.0912	18.162	12.3457	14.8398	29.4048	23.5688	14.2304		137+	72	393.285	0.811331	0	0	14.7825	20.511		0	0	3.93189	7.30429		137+	72	393.285	0.811331	#DIV/0!	0.720713	#DIV/0!	#DIV/0!		#DIV/0!	0.191697	#DIV/0!	#DIV/0!		#DIV/0!
138+	93	387.252	1.92125	8.84937	22.4761	19.1984	15.4754	21.2109	29.0461	34.2827	29.3995	12.2935	18.3778	17.3044	8.50568	16.7213	18.5347	31.4059	11.4746		138+	93	387.252	1.92125	16.4998	28.4848	14.1203	19.5341		5.84742	5.40608	4.58716	8.46183		138+	93	387.252	1.92125	0.57925	0.722855	0.855788	0.685773		0.205282	0.234828	0.278013	0.297065		0.0237016
139+	192	696.539	2.18526	4.69217	24.4474	20.8226	12.6411	0.24595	0.177298	0.293907	0.659367	3.83288	2.80882	3.26504	0.721183	0.309121	0.210393	0.30916	0.0811144		139+	192	696.539	2.18526	15.6508	0.34413	2.65698	0.227447		8.81811	0.215537	1.35681	0.108092		139+	192	696.539	2.18526	45.4793	11.6817	0.169766	0.660933		25.6244	5.96541	0.0866929	0.314102		0.0132939
140+	83	427.356	2.82922	12.0026	13.4011	14.4137	13.4377	18.376	16.2362	15.2521	23.204	25.357	36.177	32.637	23.7581	24.0686	35.5355	42.0059	19.375		140+	83	427.356	2.82922	13.3138	18.267	29.4823	30.2463		0.991975	3.54022	5.90356	10.37		140+	83	427.356	2.82922	0.728841	0.97474	2.21442	1.65578		0.0543041	0.195183	0.443417	0.567691		0.035837
141+	59	552.427	4.39186	19.6931	32.2974	27.553	20.0905	17.5284	19.4279	31.2215	37.2664	17.3778	28.9941	23.5597	11.9032	16.4097	14.8867	19.5639	10.6638		141+	59	552.427	4.39186	24.9085	26.361	20.4587	15.381		6.11018	9.46284	7.41977	3.69918		141+	59	552.427	4.39186	0.944897	1.33013	0.821355	0.583475		0.231788	0.482398	0.297881	0.140327		0.805094
142+	49	279.231	1.91056	78.9637	98.8518	90.0705	101.027	70.5834	78.258	112.104	106.469	51.9338	68.9831	69.1955	38.672	53.6836	63.0334	79.7132	37.1774		142+	49	279.231	1.91056	92.2284	91.8538	57.1961	58.4019		10.0316	20.5018	14.762	17.7798		142+	49	279.231	1.91056	1.00408	0.979354	0.620157	0.635814		0.109213	0.252766	0.16006	0.193566		0.97488
143+	69	748.682	4.12096	0.016026	0.0430348	0.0143995	0.0932824	25.4105	15.9573	20.4334	32.5879	0.782383	1.09294	1.11626	0.735218	43.7066	65.614	44.7207	31.7101		143+	69	748.682	4.12096	0.0416857	23.5973	0.931701	46.4379		0.0368193	7.12972	0.200801	14.0835		143+	69	748.682	4.12096	0.00176655	0.0200634	22.3506	1.96793		0.00156032	0.00432408	4.81702	0.59683		0.00057809
144+	133	382.294	0.978316	26.0008	18.5662	15.269	27.8252	7.09746	7.122	29.4174	13.5274	9.03767	10.0115	4.60258	4.9509	1.57777	2.01792	2.09924	0.975977		144+	133	382.294	0.978316	21.9153	14.2911	7.15067	1.66773		5.97238	10.5282	2.77351	0.514927		144+	133	382.294	0.978316	1.5335	4.28767	0.326287	0.116697		0.41791	1.66305	0.126556	0.0360314		0.254539
145+	-1	611.466	1.28276	3.81049	21.2468	18.9415	9.74347	4.61451	3.17658	20.7445	21.9186	8.43012	13.9331	5.93046	3.76126	3.33717	3.25987	4.92966	1.40227		145+	-1	611.466	1.28276	13.4356	12.6135	8.01375	3.23224		8.11592	10.0952	4.38316	1.44243		145+	-1	611.466	1.28276	1.06517	2.47931	0.596457	0.256252		0.64343	1.35607	0.326235	0.114356		0.903145
146+	101	516.352	2.47273	17.5845	21.6185	19.0494	20.3793	3.86155	2.42278	4.82419	6.96917	28.9477	39.9816	40.8571	24.6534	9.17154	7.63367	7.66829	3.40364		146+	101	516.352	2.47273	19.6579	4.51942	33.6099	6.96929		1.73527	1.90813	8.06381	2.48286		146+	101	516.352	2.47273	4.34965	4.82258	1.70974	1.54207		0.383959	1.15705	0.410207	0.549375		2.30617e-05
147+	45	578.521	1.53173	12.4912	37.7448	34.3349	21.1489	5.70957	7.33688	9.99894	11.757	31.4376	31.9502	30.7422	15.4914	5.43569	6.63073	5.93496	3.01785		147+	45	578.521	1.53173	26.43	8.70061	27.4053	5.25481		11.7288	2.69774	7.95803	1.56976		147+	45	578.521	1.53173	3.03772	5.21529	1.0369	0.603958		1.34804	1.51443	0.301099	0.18042		0.0257364
148+	56	602.427	3.05329	19.453	26.5168	25.3932	19.8517	24.4212	24.8046	29.8131	41.5545	16.4436	24.3368	18.5369	11.5758	19.3369	21.1347	31.018	12.606		148+	56	602.427	3.05329	22.8037	30.1484	17.7233	21.0239		3.67124	7.99101	5.28615	7.60701		148+	56	602.427	3.05329	0.756382	0.843007	0.777211	0.697348		0.121773	0.251435	0.231811	0.252319		0.14588
149+	138	534.487	2.18526	20.648	34.7656	30.5388	33.2814	2.46657	1.48831	2.4929	3.82337	12.3302	7.61502	9.92465	4.33923	1.76005	1.8298	2.39812	0.719789		149+	138	534.487	2.18526	29.8085	2.56779	8.55227	1.67694		6.35303	0.958751	3.4051	0.699169		149+	138	534.487	2.18526	11.6086	5.09992	0.286907	0.653068		2.47412	2.03054	0.114233	0.272284		0.00014709
150+	156	376.259	0.811331	0	0	0	0	0	0	0.0263551	0.000638857	8.60507	14.9155	14.3341	10.3478	12.2788	23.3766	19.789	11.369		150+	156	376.259	0.811331	0	0.0067485	12.0506	16.7034		0	0.0130746	3.06559	5.83341		150+	156	376.259	0.811331	0	0.721449	#DIV/0!	2475.12		0	0.183531	#DIV/0!	864.401		0.341731
151+	96	341.319	5.91655	0	0.275099	0.2578	0.291373	23.4864	21.6181	22.4626	35.1587	1.98066	3.60852	3.02507	1.9341	38.0196	51.9284	44.6191	25.1709		151+	96	341.319	5.91655	0.206068	25.6814	2.63709	39.9345		0.138061	6.36417	0.820425	11.3641		151+	96	341.319	5.91655	0.008024	0.0660353	12.7972	1.555		0.0053759	0.0205442	3.98133	0.442503		0.000202903
152+	107	647.457	2.6841	45.3665	36.3798	24.2223	22.2563	17.7811	17.2003	22.7001	35.2657	5.5908	5.3463	5.58747	5.39815	3.13076	6.0867	8.18801	4.68712		152+	107	647.457	2.6841	32.0562	23.2368	5.48068	5.52315		10.8515	8.39024	0.12702	2.14798		152+	107	647.457	2.6841	1.37954	0.992311	0.170971	0.23769		0.466996	0.0229978	0.00396242	0.092439		0.245863
153+	46	515.34	1.92125	24.24	22.7697	21.0805	24.3141	29.1006	34.4847	42.3288	33.4106	16.1978	19.1227	16.3106	14.0417	20.1194	33.0039	45.0189	20.0725		153+	46	515.34	1.92125	23.1011	34.8312	16.4182	29.5537		1.52327	5.51338	2.08343	11.9719		153+	46	515.34	1.92125	0.66323	0.555538	0.710711	0.848483		0.0437329	0.0704967	0.0901878	0.343711		0.00634679
154+	196	784.731	5.87962	0	0	0.00643879	0.0109837	5.76704	3.01524	4.84175	5.49921	0.304107	0.490494	0.507048	0.217067	8.42014	10.8408	7.45933	5.24196		154+	196	784.731	5.87962	0.00435562	4.78081	0.379679	7.99055		0.00536078	1.23958	0.142193	2.31985		154+	196	784.731	5.87962	0.000911064	0.047516	87.1698	1.67138		0.00112131	0.0177951	32.6458	0.485243		0.000250216
155+	143	591.497	2.79303	2.80757	7.31495	7.17865	6.15315	12.1923	10.0729	19.9424	33.1287	5.0402	4.58638	4.91123	2.48968	7.3923	7.56061	9.24459	3.60773		155+	143	591.497	2.79303	5.86358	18.8341	4.25687	6.95131		2.1023	10.4313	1.1935	2.38078		155+	143	591.497	2.79303	0.311328	0.612384	0.725985	0.369081		0.111622	0.171694	0.203544	0.126408		0.0506204
156+	70	684.49	1.92125	6.736	16.0446	12.5781	11.0059	17.0814	24.6126	24.8795	20.7419	8.51317	11.8213	10.4259	5.21862	12.5777	15.0278	26.5415	9.0644		156+	70	684.49	1.92125	11.5911	21.8289	8.99475	15.8029		3.86101	3.6867	2.85941	7.56587		156+	70	684.49	1.92125	0.531001	0.569185	0.776002	0.723944		0.176876	0.180943	0.246689	0.346599		0.00860437
157+	50	609.527	1.18056	21.2922	41.5488	43.9233	35.13	19.6487	19.4772	23.2207	34.9572	33.2774	30.9682	33.513	15.6958	16.9664	21.8401	20.7818	9.40576		157+	50	609.527	1.18056	35.4736	24.326	28.3636	17.2485		10.1577	7.29459	8.52289	5.6319		157+	50	609.527	1.18056	1.45826	1.64441	0.799571	0.709057		0.417566	0.494123	0.24026	0.231518		0.124888
158+	85	409.382	5.91655	13.4033	12.5211	12.3608	13.1392	23.2282	21.3092	22.5785	35.0256	9.4138	12.5514	12.8153	7.12106	37.2103	51.2147	45.0431	25.0583		158+	85	409.382	5.91655	12.8561	25.5354	10.4754	39.6316		0.495706	6.3768	2.71805	11.2797		158+	85	409.382	5.91655	0.503462	0.264319	0.814819	1.55203		0.0194125	0.0685829	0.211421	0.44173		0.0074115
159+	103	545.507	5.91655	0.456322	1.0121	1.03098	0.802098	18.9778	18.0814	18.4927	29.2151	2.41604	3.96337	3.78946	1.96943	32.2014	47.5221	35.8483	20.5182		159+	103	545.507	5.91655	0.825375	21.1918	3.03458	34.0225		0.267009	5.36143	0.991568	11.1244		159+	103	545.507	5.91655	0.0389479	0.0891931	3.6766	1.60546		0.0125996	0.0291444	1.20135	0.524939		0.000272523
160+	137	207.101	3.45857	6.25141	9.16756	7.7776	8.68114	3.33457	3.00983	10.9236	7.12415	6.87447	18.083	12.5998	8.27673	12.402	16.4179	14.3795	6.91179		160+	137	207.101	3.45857	7.96943	6.09803	11.4585	12.5278		1.28199	3.71987	5.04394	4.08726		160+	137	207.101	3.45857	1.30689	0.914647	1.43781	2.0544		0.21023	0.40262	0.632911	0.670259		0.378202
161+	123	531.491	5.1406	0	0.0629518	0.0430254	0.0608039	15.1769	12.7424	14.7284	22.5847	0.679604	1.29952	1.09497	0.676177	25.9333	35.8361	25.9144	15.4118		161+	123	531.491	5.1406	0.0416953	16.3081	0.937568	25.7739		0.0291961	4.31607	0.311264	8.34		161+	123	531.491	5.1406	0.00255672	0.0363766	22.4862	1.58043		0.00179028	0.0120767	7.46521	0.511402		0.000282726
163+	109	351.252	1.28276	6.86698	17.3862	14.6227	14.2076	10.1303	7.28101	38.8931	37.3016	14.5432	22.2226	13.2959	9.41715	7.43453	7.4587	9.10717	3.3188		163+	109	351.252	1.28276	13.2709	23.4015	14.8697	6.8298		4.49631	17.0215	5.36589	2.46811		163+	109	351.252	1.28276	0.567094	2.17718	1.12048	0.291853		0.192137	0.785659	0.404336	0.105468		0.293581
164+	106	425.289	2.47273	12.9935	33.197	31.2571	22.1799	1.86477	1.185	2.39599	4.20146	29.8526	37.6566	45.9895	14.015	6.0449	3.36588	2.91171	1.42772		164+	106	425.289	2.47273	24.9069	2.4118	31.8784	3.43755		9.28113	1.29195	13.6102	1.92521		164+	106	425.289	2.47273	10.3271	9.27359	1.27991	1.4253		3.84821	3.95928	0.546445	0.798246		0.00299709
165+	73	573.487	1.18056	16.6302	37.1799	38.6462	35.0536	28.269	25.4175	29.4844	37.5884	31.1337	28.9183	34.4276	16.8107	20.932	27.2145	26.7845	11.4008		165+	73	573.487	1.18056	31.8775	30.1898	27.8226	21.583		10.2713	5.21862	7.68227	7.36818		165+	73	573.487	1.18056	1.0559	1.2891	0.872797	0.714909		0.340223	0.355941	0.240994	0.244062		0.779413
166+	207	571.475	4.04774	42.6839	1.34778	0.263207	0.0667527	0.0306815	0.0401365	0.0983401	0.0578353	0.127343	0.0709738	0.0551839	0.0328042	0.00703022	0.0721096	0.0741065	0.0289938		166+	207	571.475	4.04774	11.0904	0.0567484	0.0715763	0.04556		21.0699	0.0299248	0.0403414	0.0330594		166+	207	571.475	4.04774	195.432	1.57103	0.00645388	0.802843		371.286	0.885457	0.0036375	0.582561		0.335288
167+	130	584.524	1.73908	0.572865	1.20304	1.48811	0.979427	23.478	20.5994	29.942	39.1509	1.51443	1.78007	1.79121	0.761328	9.44914	10.8311	12.2626	5.75689		167+	130	584.524	1.73908	1.06086	28.2926	1.46176	9.57494		0.386233	8.22575	0.484163	2.79255		167+	130	584.524	1.73908	0.0374961	0.152665	1.3779	0.338426		0.0136514	0.0505657	0.456387	0.0987026		0.0005752
168+	173	516.416	4.04774	42.8739	1.73613	0.338317	0.0956007	0.0630865	0.0491953	0.143789	0.094257	0.139712	0.0910151	0.0654259	0.0625522	0.0477889	0.0594592	0.106151	0.0459116		168+	173	516.416	4.04774	11.261	0.0875819	0.0896763	0.0648276		21.0877	0.0419417	0.0357266	0.0281931		168+	173	516.416	4.04774	128.577	1.3833	0.00796345	0.740194		240.777	0.551101	0.0031726	0.321906		0.330062
169+	89	816.743	5.1336	0	0.007935	0.00619723	0.00831924	18.9017	12.1786	14.9565	25.1039	0.45524	0.802967	0.822004	0.488923	31.3496	47.8092	26.3093	19.759		169+	89	816.743	5.1336	0.00561287	17.7852	0.642284	31.3068		0.00385411	5.6049	0.197166	11.9813		169+	89	816.743	5.1336	0.000315592	0.0205158	114.431	1.76027		0.000216704	0.00629788	35.1275	0.67367		0.00071832
170+	104	497.31	1.90407	7.19575	16.6728	15.5491	12.0543	18.8456	23.8433	27.9544	30.6111	8.93497	12.7379	11.8687	5.32523	14.3229	16.2642	23.3745	9.36708		170+	104	497.31	1.90407	12.868	25.3136	9.71669	15.8322		4.26227	5.13274	3.34936	5.80658		170+	104	497.31	1.90407	0.508342	0.613731	0.755107	0.625441		0.168378	0.211554	0.260287	0.229386		0.00972679
171+	185	443.299	0.978316	22.1308	11.8624	8.44174	20.4385	1.44736	1.15426	8.25502	8.64992	1.39485	2.7476	1.6993	1.32134	0.697133	2.29709	1.25575	0.499896		171+	185	443.299	0.978316	15.7184	4.87664	1.79077	1.18747		6.61351	4.13389	0.658538	0.806042		171+	185	443.299	0.978316	3.22319	1.50806	0.113929	0.243501		1.35616	0.554574	0.0418961	0.165286		0.0319881
172+	74	664.455	1.77357	32.747	28.6093	27.0942	29.6895	10.894	6.65204	17.0021	18.7279	4.33425	6.19364	5.79159	4.67993	4.34829	7.17885	8.56731	3.61136		172+	74	664.455	1.77357	29.535	13.319	5.24985	5.92645		2.39131	5.57225	0.884566	2.33758		172+	74	664.455	1.77357	2.21751	0.885834	0.17775	0.444962		0.179541	0.149257	0.0299497	0.175507		0.00174698
173+	116	148.097	0.803616	4.53507	8.91279	10.3155	12.2051	8.58272	10.9992	7.98259	13.3272	13.7381	20.8598	14.5821	15.248	10.3032	15.3977	15.334	14.1525		173+	116	148.097	0.803616	8.99211	10.2229	16.107	13.7968		3.26323	2.44599	3.22823	2.39841		173+	116	148.097	0.803616	0.879601	1.16744	1.79124	1.3496		0.319207	0.233984	0.359007	0.234611		0.568201
174+	86	311.257	1.31648	4.13151	5.6969	5.53071	5.48018	44.6626	38.1916	57.9034	72.7646	5.97234	6.95068	7.21239	4.08554	23.5403	26.4194	29.5182	14.1989		174+	86	311.257	1.31648	5.20983	53.3806	6.05524	23.4192		0.724814	15.3069	1.41744	6.61384		174+	86	311.257	1.31648	0.0975978	0.258559	1.16227	0.438721		0.0135782	0.0605248	0.272071	0.1239		0.000753814
175+	62	337.273	2.53998	39.8187	107.416	105.697	76.2181	9.49598	9.90061	13.1794	19.1402	77.6421	74.0077	88.4979	31.9392	15.3598	12.7252	15.2772	6.08845		175+	62	337.273	2.53998	82.2874	12.9291	68.0217	12.3627		31.7273	4.45715	24.8302	4.35793		175+	62	337.273	2.53998	6.36454	5.5022	0.826636	0.956192		2.45396	2.00848	0.301749	0.337065		0.00493063
176+	132	449.413	5.91655	0	0.0429478	0.0279657	0.0722352	12.9045	11.8767	13.4907	20.3298	0.928896	1.57868	1.3736	0.851101	21.7032	29.3961	23.1506	14.0884		176+	132	449.413	5.91655	0.0357872	14.6504	1.18307	22.0846		0.0301199	3.84455	0.350054	6.28966		176+	132	449.413	5.91655	0.00244274	0.0535699	33.0584	1.50743		0.0020559	0.0158506	9.78154	0.429315		0.000269657
177+	57	552.505	2.18526	19.4226	50.0334	46.2075	30.2748	10.7249	10.1919	14.7061	18.8489	24.9528	29.3686	32.2338	14.8937	7.33018	8.92401	8.26866	3.72774		177+	57	552.505	2.18526	36.4846	13.6179	25.3622	7.06265		14.2335	4.02719	7.59448	2.31749		177+	57	552.505	2.18526	2.67915	3.59104	0.69515	0.518628		1.0452	1.0753	0.208156	0.170179		0.0213415
178+	160	767.632	4.19529	0.0124946	0.255942	0.165676	0.181291	8.69543	7.78694	2.45604	11.7139	1.09028	1.44278	1.47463	0.764672	18.6379	18.9525	16.1679	10.3625		178+	160	767.632	4.19529	0.153851	7.66307	1.19309	16.0302		0.102139	3.85587	0.334525	3.97834		178+	160	767.632	4.19529	0.0200769	0.0744278	7.75486	2.09188		0.0133287	0.0208684	2.17434	0.519158		0.00804331
179+	24	795.569	1.92145	1.61176	5.20896	4.81079	2.01815	9.73945	10.2164	9.98058	17.6244	2.02536	3.21126	4.16354	0.778772	7.20221	6.62108	7.95143	2.84275		179+	24	795.569	1.92145	3.41241	11.8902	2.54473	6.15437		1.85915	3.82778	1.46665	2.27392		179+	24	795.569	1.92145	0.286993	0.413484	0.745728	0.517599		0.15636	0.23831	0.429797	0.191243		0.00724592
180+	167	383.367	2.47273	10.8168	17.736	23.5966	16.942	0.560791	0.546347	1.0971	1.20196	15.4527	8.88141	12.2584	3.44042	0.819931	0.976703	0.969027	0.327247		180+	167	383.367	2.47273	17.2728	0.851549	10.0082	0.773227		5.22797	0.346781	5.13521	0.305952		180+	167	383.367	2.47273	20.284	12.9434	0.57942	0.908024		6.13937	6.64127	0.2973	0.359288		0.000765769
181+	18	355.283	2.18526	19.4007	52.7513	49.2704	37.3234	3.66968	2.9244	5.58638	6.60598	35.9461	41.0664	41.5494	13.7349	5.78447	4.49666	4.58872	2.01639		181+	18	355.283	2.18526	39.6864	4.69661	33.0742	4.22156		15.0515	1.69634	13.1398	1.58282		181+	18	355.283	2.18526	8.45002	7.83459	0.833388	0.898853		3.20475	3.11254	0.33109	0.337013		0.00361494
182+	37	314.276	1.28276	28.1909	69.0077	63.6932	49.0187	17.2079	15.0732	22.8397	28.4448	38.1921	39.5972	43.0591	19.7849	10.6272	12.0318	11.5065	5.68014		182+	37	314.276	1.28276	52.4776	20.8914	35.1583	9.96141		18.2651	6.00749	10.451	2.91241		182+	37	314.276	1.28276	2.51192	3.52945	0.669968	0.476819		0.874289	1.04915	0.199152	0.139407		0.0167076
183+	122	797.595	2.50702	8.71077	20.4131	20.4621	13.8942	0.803007	0.888617	0.982977	1.97816	12.3272	12.3299	11.5853	3.80534	1.29351	0.576639	0.890756	0.3362		183+	122	797.595	2.50702	15.87	1.16319	10.0119	0.774275		5.68287	0.548261	4.15253	0.41398		183+	122	797.595	2.50702	13.6435	12.9307	0.63087	0.665648		4.88559	5.36312	0.261659	0.355901		0.00211127
184+	98	477.444	5.91655	0.156964	0.252949	0.354835	0.321391	21.3661	19.1798	20.676	31.3517	1.99672	3.41893	3.15262	1.78932	35.6448	48.181	41.6173	23.5809		184+	98	477.444	5.91655	0.271535	23.1434	2.5894	37.256		0.0873622	5.54777	0.815828	10.4559		184+	98	477.444	5.91655	0.0117327	0.0695028	9.53615	1.60979		0.00377482	0.0218979	3.00451	0.451789		0.000172111
185+	125	463.428	5.1406	0	0.0853535	0.0677489	0.0725124	15.1343	12.6681	13.8422	22.7015	0.770063	1.5908	1.33998	0.744815	25.0627	36.4496	26.2185	14.5618		185+	125	463.428	5.1406	0.0564037	16.0865	1.11142	25.5731		0.0383305	4.52353	0.421494	8.94844		185+	125	463.428	5.1406	0.00350627	0.0434603	19.7047	1.58972		0.00238277	0.0164819	7.4728	0.556269		0.000395947
186+	88	895.544	5.07777	5.3269	14.7356	15.6048	6.51676	6.01592	6.37772	7.31676	10.967	6.60609	13.9342	13.4962	3.38316	6.9861	4.24699	3.55588	1.88885		186+	88	895.544	5.07777	10.546	7.66935	9.35493	4.16946		5.37332	2.26576	5.207	2.12267		186+	88	895.544	5.07777	1.37509	2.24368	0.887058	0.543652		0.700623	1.24884	0.493741	0.276773		0.361939
187+	100	629.564	3.2383	0	0.00768344	0	0.0304392	24.5042	15.7983	21.0958	32.1551	0.222921	0.388478	0.326573	0.21722	34.373	55.1254	34.2956	23.3133		187+	100	629.564	3.2383	0.00953067	23.3883	0.288798	36.7768		0.0144019	6.85484	0.0833189	13.29		187+	100	629.564	3.2383	0.000407496	0.00785271	30.3019	1.57244		0.000615774	0.00226553	8.74219	0.56823		0.00048718
188+	68	491.428	3.42126	15.6573	12.0128	9.95362	10.2917	3.96068	2.6045	6.05266	8.44633	9.72603	15.7199	16.148	10.3589	10.6512	21.2268	18.7759	9.27934		188+	68	491.428	3.42126	11.9788	5.26604	12.9882	14.9833		2.6128	2.55087	3.41572	5.90672		188+	68	491.428	3.42126	2.27473	0.866845	1.08426	2.84527		0.49616	0.227968	0.285146	1.12166		0.0103712
189+	129	679.616	3.42126	0.0121427	0.00821606	0.0132494	0.00773242	12.2367	8.44424	10.4909	16.2025	0.352251	0.52723	0.543789	0.328799	25.579	36.0494	25.5154	17.9909		189+	129	679.616	3.42126	0.0103351	11.8436	0.438017	26.2837		0.00277036	3.29345	0.113183	7.42126		189+	129	679.616	3.42126	0.000872637	0.016665	42.3814	2.21924		0.000233912	0.0043062	10.9513	0.626607		0.000367212
191+	76	631.511	1.92145	4.7515	8.70137	8.07584	5.56494	15.7307	15.4793	19.6679	27.0519	5.62847	6.55646	6.54346	3.03488	11.5013	12.6506	16.7911	7.06763		191+	76	631.511	1.92145	6.77341	19.4824	5.44082	12.0027		1.91153	5.3985	1.66175	3.99812		191+	76	631.511	1.92145	0.347668	0.453301	0.803261	0.616077		0.0981157	0.138448	0.245334	0.205217		0.00438367
192+	124	595.475	2.50702	10.6377	16.9508	19.7543	15.0138	0.670895	0.491126	0.891014	1.04032	6.67462	4.14204	3.23835	1.18536	0.707286	0.586777	0.957066	0.467635		192+	124	595.475	2.50702	15.5891	0.773338	3.81009	0.679691		3.83191	0.241705	2.27536	0.209204		192+	124	595.475	2.50702	20.1583	5.60562	0.244407	0.878906		4.95502	3.34764	0.145958	0.270521		0.000248246
193+	152	384.31	1.04273	33.4426	24.5126	18.4642	33.2382	0.905869	0.78208	3.15781	1.8068	10.817	11.7034	5.07994	5.39821	0.498702	0.501274	0.517648	0.24793		193+	152	384.31	1.04273	27.4144	1.66314	8.24964	0.441388		7.2751	1.09611	3.4975	0.129245		193+	152	384.31	1.04273	16.4835	18.6902	0.300923	0.265395		4.37432	7.92386	0.127579	0.0777115		0.00042339
194+	81	612.557	3.27411	0.51018	1.2017	1.17524	0.75338	17.7947	12.0501	16.3161	23.3396	1.78177	1.96582	1.40269	1.00681	24.9444	39.5759	25.8881	16.9124		194+	81	612.557	3.27411	0.910125	17.3751	1.53927	26.8302		0.336564	4.6629	0.425409	9.40319		194+	81	612.557	3.27411	0.0523809	0.0573709	1.69128	1.54417		0.0193705	0.0158556	0.467418	0.541187		0.00040938
195+	97	395.366	5.91655	6.89756	7.41293	8.39367	9.83928	19.6088	17.8452	19.0099	30.1833	5.02839	5.75652	5.13912	2.94839	30.0746	41.2288	33.5932	19.6513		195+	97	395.366	5.91655	8.13586	21.6618	4.7181	31.1369		1.2941	5.72801	1.22253	8.96153		195+	97	395.366	5.91655	0.375585	0.151528	0.579915	1.43741		0.0597412	0.039263	0.150264	0.413702		0.00366638
196+	158	401.289	2.79303	0.878346	7.58824	6.89058	3.47069	9.1852	8.13194	16.5674	24.9637	3.52742	6.39886	6.46081	1.41198	6.29667	4.52688	4.89569	1.73574		196+	158	401.289	2.79303	4.70697	14.7121	4.44977	4.36374		3.12285	7.79706	2.44418	1.91069		196+	158	401.289	2.79303	0.319939	1.01971	0.945358	0.29661		0.212265	0.560112	0.519269	0.129872		0.0545895
197+	71	452.359	3.45857	10.5779	15.2141	13.2003	11.989	3.66751	4.26708	7.23077	7.64091	17.5182	27.1421	24.0457	13.737	4.1219	4.86483	5.34995	2.67485		197+	71	452.359	3.45857	12.7453	5.70157	20.6108	4.25288		1.96397	2.02441	6.09013	1.16696		197+	71	452.359	3.45857	2.2354	4.84631	1.61713	0.745914		0.344462	1.432	0.477834	0.204674		0.00246554
198+	119	189.163	5.91655	0.178472	0.707861	0.715005	0.725324	15.3802	13.988	15.4605	23.8483	1.77746	2.78477	2.71629	1.6187	24.1035	31.6647	28.9313	15.9679		198+	119	189.163	5.91655	0.581666	17.1692	2.2243	25.1668		0.268891	4.50375	0.611716	6.88345		198+	119	189.163	5.91655	0.0338783	0.0883823	3.82403	1.46581		0.0156612	0.0243064	1.05166	0.400917		0.000323874
199+	162	151.075	2.3235	3.11688	3.36578	3.52697	3.45503	3.31234	3.69999	4.83887	5.23478	14.9501	15.7115	22.1893	8.96982	4.07279	5.40091	5.71354	2.84813		199+	162	151.075	2.3235	3.36617	4.2715	15.4552	4.50884		0.17879	0.91222	5.40768	1.31595		199+	162	151.075	2.3235	0.788053	3.42775	4.59133	1.05556		0.0418566	1.19935	1.60648	0.308077		0.0993567
200+	51	338.276	1.28276	15.3187	38.1835	38.5093	27.2708	3.25003	3.04477	4.20901	5.46345	22.0932	23.5767	24.9723	9.93135	4.10681	3.89159	3.89163	1.79738		200+	51	338.276	1.28276	29.8206	3.99181	20.1434	3.42185		10.9885	1.10454	6.90878	1.08772		200+	51	338.276	1.28276	7.47044	5.88669	0.675486	0.857217		2.75275	2.01902	0.231678	0.272488		0.00340475
201+	32	294.25	1.91056	29.2676	33.7835	31.648	27.2967	34.9573	40.412	43.3694	49.5898	24.5028	26.5767	26.9159	18.7038	24.823	32.6863	44.0164	21.5608		201+	32	294.25	1.91056	30.4989	42.0821	24.1748	30.7716		2.82131	6.0985	3.80009	9.98857		201+	32	294.25	1.91056	0.724748	0.785619	0.792644	0.731228		0.067043	0.123493	0.124598	0.237359		0.0136723
202+	161	599.502	2.47273	8.23612	19.5459	23.3134	15.1025	1.36816	1.37388	1.68207	2.61605	13.3116	10.7802	13.8836	4.64682	1.45717	0.817475	0.84363	0.422314		202+	161	599.502	2.47273	16.5495	1.76004	10.6555	0.885146		6.47905	0.589216	4.2267	0.427288		202+	161	599.502	2.47273	9.40289	12.0382	0.643859	0.502912		3.68119	4.77514	0.255398	0.242771		0.00390608
203+	82	583.414	3.16547	17.984	31.897	30.293	22.6139	20.2578	22.0603	33.7872	39.3291	19.5874	30.0165	24.7809	15.3618	17.0574	17.5662	27.6963	10.2784		203+	82	583.414	3.16547	25.697	28.8586	22.4366	18.1496		6.54622	9.20348	6.35406	7.17931		203+	82	583.414	3.16547	0.890445	1.23621	0.873123	0.628914		0.226838	0.350095	0.247269	0.248776		0.595836
204+	127	416.175	1.65999	2.69621	15.8639	13.4471	7.00833	13.8689	12.1112	15.6955	21.0642	10.9476	13.3777	14.9878	4.06045	8.88245	6.94562	10.0267	3.94953		204+	127	416.175	1.65999	9.7539	15.685	10.8434	7.45107		6.00892	3.87325	4.81725	2.65825		204+	127	416.175	1.65999	0.621862	1.45528	1.1117	0.475045		0.383101	0.646518	0.49388	0.169478		0.148134
205+	43	612.545	1.28276	10.3063	20.1356	21.8204	13.7271	3.05476	3.12271	4.5642	6.45046	10.9412	12.4166	11.0145	5.20672	2.7939	3.31684	3.62983	1.66095		205+	43	612.545	1.28276	16.4974	4.29803	9.89476	2.85038		5.40292	1.59488	3.19824	0.864687		205+	43	612.545	1.28276	3.83835	3.47138	0.599778	0.663182		1.25707	1.12204	0.193863	0.201182		0.0049229
206+	39	752.704	5.87962	0	0.0104804	0.0173354	0.0184884	4.5093	4.14618	5.19166	7.48268	0.40978	0.585823	0.650868	0.346785	8.41449	13.2367	8.16279	6.02304		206+	39	752.704	5.87962	0.0115761	5.33245	0.498314	8.95926		0.00848836	1.49756	0.143446	3.0468		206+	39	752.704	5.87962	0.00217087	0.05562	43.047	1.68014		0.00159183	0.0160109	12.3916	0.57137		0.000390299
207+	121	695.402	1.6818	0.285767	5.86907	4.9879	1.46163	5.69382	6.11549	6.43236	13.5177	3.01924	5.46579	5.13133	0.657321	4.3253	1.82251	2.70582	0.813148		207+	121	695.402	1.6818	3.15109	7.93983	3.56842	2.41669		2.69726	3.73083	2.22252	1.48893		207+	121	695.402	1.6818	0.396872	1.47657	1.13244	0.304376		0.339713	0.919654	0.705318	0.187527		0.0826921
209+	126	676.388	1.68173	3.97055	15.1867	14.0453	7.48754	13.1788	12.969	16.6899	18.9719	11.0776	11.8463	12.6141	5.22153	9.09234	7.92676	11.6468	4.91823		209+	126	676.388	1.68173	10.1725	15.4524	10.1899	8.39602		5.34831	2.9014	3.37111	2.7909		209+	126	676.388	1.68173	0.658312	1.21366	1.00171	0.543348		0.346115	0.401512	0.331394	0.180613		0.133339
210+	175	423.398	8.69247	19.7675	20.0577	19.6452	19.1485	1.33777	0.907134	0.898537	1.54132	0.857688	0.829684	1.02577	0.442133	3.73352	6.9049	3.71161	2.17154		210+	175	423.398	8.69247	19.6547	1.17119	0.788818	4.13039		0.37925	0.320838	0.246811	1.98896		210+	175	423.398	8.69247	16.7818	0.190979	0.0401337	3.52666		0.323816	0.059755	0.0125574	1.69824		3.96315e-10
211+	110	327.304	5.91655	0.184781	0.44901	0.509919	0.495355	17.9616	16.2728	16.7855	27.0683	1.59255	2.90183	2.68314	1.66189	28.7854	39.1318	32.4426	18.8424		211+	110	327.304	5.91655	0.409766	19.5221	2.20985	29.8005		0.152222	5.08024	0.679252	8.46886		211+	110	327.304	5.91655	0.0209899	0.0741547	5.39296	1.52651		0.00779743	0.0227933	1.65766	0.43381		0.000286181
212+	75	445.366	2.82922	11.8019	12.6016	12.5223	15.3551	14.9464	14.4193	27.3969	25.8608	28.63	42.5882	36.1046	28.8045	28.6608	40.852	51.7803	23.2926		212+	75	445.366	2.82922	13.0702	20.6558	34.0318	36.1464		1.56517	6.92883	6.68362	12.7517		212+	75	445.366	2.82922	0.632762	0.941499	2.60377	1.74994		0.075774	0.184904	0.511362	0.617339		0.0765968
214+	168	163.096	0.845008	16.6127	7.44837	7.29857	7.88035	5.24341	6.09282	5.55637	5.07628	6.5123	5.02894	5.43559	5.94996	3.39401	6.44963	7.54014	7.66297		214+	168	163.096	0.845008	9.81	5.49222	5.7317	6.26169		4.54184	0.44712	0.642528	1.98804		214+	168	163.096	0.845008	1.78616	0.91536	0.584271	1.1401		0.826959	0.102613	0.0654973	0.361974		0.107326
215+	94	546.51	3.38578	1.53658	1.81646	1.95446	1.39913	8.71164	8.17045	11.3411	13.212	4.1691	5.69384	5.0532	2.95009	14.0918	17.2587	16.3732	9.51085		215+	94	546.51	3.38578	1.67666	10.3588	4.46656	14.3086		0.253878	2.35284	1.18863	3.46559		215+	94	546.51	3.38578	0.161859	0.312158	2.66396	1.3813		0.0245084	0.0830707	0.708926	0.334556		0.000327636
216+	182	648.606	5.14761	0	0	0.00437745	0.0211179	7.42351	5.12542	9.0878	10.5592	0.153213	0.228429	0.27157	0.134592	10.9146	13.9945	9.49197	9.22615		216+	182	648.606	5.14761	0.00637384	8.04899	0.196951	10.9068		0.0100436	2.33229	0.0641885	2.18785		216+	182	648.606	5.14761	0.000791881	0.0180576	30.8999	1.35505		0.00124782	0.00588518	10.0706	0.271817		0.000459013
217+	142	407.278	2.47273	6.18891	16.07	15.7997	11.5996	1.95131	2.10494	3.27777	3.49658	16.404	20.5877	27.2099	8.847	3.99178	3.20197	3.6312	1.55955		217+	142	407.278	2.47273	12.4146	2.70765	18.2621	3.09612		4.62761	0.7922	7.69347	1.07405		217+	142	407.278	2.47273	4.58499	5.89839	1.47103	1.14347		1.70909	2.48487	0.619713	0.396674		0.0061123
218+	155	747.679	7.383	0	0.00733661	0.0134353	0.00623101	7.00695	6.12565	6.40073	14.2441	0.519978	0.892573	1.11712	0.501833	19.8049	25.3944	16.8964	12.7804		218+	155	747.679	7.383	0.00675072	8.44435	0.757877	18.7191		0.0055036	3.88397	0.299642	5.30185		218+	155	747.679	7.383	0.000799436	0.0404869	112.266	2.21675		0.000651749	0.0160073	44.3866	0.627858		0.00484977
219+	18	355.273	1.91056	2.94463	11.1159	9.90327	5.92331	11.2751	14.8472	17.9767	19.5426	5.35264	7.82403	7.62005	2.32406	9.71247	8.87328	13.2272	4.48009		219+	18	355.273	1.91056	7.47178	15.9104	5.7802	9.07326		3.74543	3.65509	2.5619	3.59634		219+	18	355.273	1.91056	0.469615	0.637058	0.773603	0.570271		0.235407	0.282357	0.342876	0.226037		0.0180245
221+	118	765.689	4.12096	0.176394	0.00626476	0	0.0222385	14.8153	9.37836	13.6966	20.0612	0.371367	0.616479	0.51807	0.376474	28.0944	41.3015	28.3287	19.8876		221+	118	765.689	4.12096	0.0512244	14.4878	0.470598	29.403		0.0839702	4.39324	0.118661	8.85029		221+	118	765.689	4.12096	0.00353568	0.0160051	9.18698	2.0295		0.00579591	0.00403566	2.31649	0.610877		0.00059558
222+	194	360.31	1.21462	13.034	9.07555	6.05613	15.4859	1.2781	0.885954	9.4098	3.5343	3.57934	3.72522	1.40536	2.11477	0.184397	0.330438	0.420885	0.198462		222+	194	360.31	1.21462	10.9129	3.77704	2.70618	0.283545		4.17833	3.93234	1.13178	0.11274		222+	194	360.31	1.21462	2.88927	9.54406	0.24798	0.0750709		1.10624	3.99151	0.10371	0.0298488		0.0473327
223+	113	381.35	5.91655	0	0.245536	0.200296	0.278251	16.6064	14.3601	16.2838	24.8147	1.63562	2.68684	2.57203	1.54724	26.0627	34.8179	30.2845	17.7314		223+	113	381.35	5.91655	0.181021	18.0162	2.11043	27.2241		0.124841	4.63952	0.602202	7.2685		223+	113	381.35	5.91655	0.0100476	0.0775206	11.6585	1.51109		0.00692936	0.0221202	3.32671	0.403442		0.000253987
224+	122	796.583	2.17443	3.12157	11.9979	12.6263	5.96532	0.545771	0.398276	0.749988	1.40642	7.02381	9.63122	7.37993	3.14962	1.74671	0.99451	1.11427	0.521527		224+	122	796.583	2.17443	8.42775	0.775114	6.79614	1.09425		4.64013	0.44489	2.69119	0.504665		224+	122	796.583	2.17443	10.8729	6.21076	0.8064	1.41173		5.98638	2.45938	0.319324	0.651085		0.0167512
225+	19	616.49	1.92145	0.862235	4.32404	4.36422	1.39718	7.03215	10.1806	9.48544	13.7564	1.70807	2.84988	2.67553	0.244126	6.03451	3.98681	7.00374	1.84775		225+	19	616.49	1.92145	2.73692	10.1137	1.8694	4.7182		1.86872	2.77877	1.19425	2.28989		225+	19	616.49	1.92145	0.270616	0.396211	0.683032	0.466518		0.184772	0.253117	0.43635	0.226416		0.00454012
226+	95	278.247	1.91056	16.8779	21.0249	20.8386	17.1915	20.0532	24.7972	26.3614	27.5738	13.1225	15.693	16.7981	10.2615	15.4965	17.8605	24.9207	11.5702		226+	95	278.247	1.91056	18.9832	24.6964	13.9688	17.462		2.25489	3.29752	2.91195	5.60857		226+	95	278.247	1.91056	0.768665	0.799953	0.735847	0.707066		0.0913044	0.166759	0.153396	0.227101		0.0287897
228+	65	592.5	1.18056	12.1193	27.8356	28.6532	25.7189	11.797	10.3175	13.2599	17.8791	21.3127	20.0484	22.1575	10.9074	9.78812	12.7188	11.8357	4.9734		228+	65	592.5	1.18056	23.5818	13.3134	18.6065	9.829		7.74102	3.27228	5.20542	3.46199		228+	65	592.5	1.18056	1.77128	1.89302	0.78902	0.73828		0.581447	0.529598	0.220739	0.260039		0.0502241
229+	145	599.554	5.91655	0.0169295	0.0561154	0.0617417	0.0488094	10.5241	9.40944	10.7006	16.07	0.869472	1.64603	1.48911	0.872314	19.366	26.1935	21.3931	12.5488		229+	145	599.554	5.91655	0.045899	11.676	1.21923	19.8753		0.0200256	2.98458	0.407298	5.66159		229+	145	599.554	5.91655	0.00393104	0.0613439	26.5634	1.70223		0.0017151	0.0204926	8.87379	0.484889		0.000235203
230+	176	606.508	1.04273	0.381065	0.562525	0.525098	0.635752	12.4526	11.8694	14.2787	21.4997	0.94952	1.04985	1.11247	0.547339	5.44987	6.50074	7.33964	3.39543		230+	176	606.508	1.04273	0.52611	15.0251	0.914795	5.67142		0.107061	4.43671	0.253998	1.70293		230+	176	606.508	1.04273	0.0350154	0.161299	1.73879	0.377463		0.00712551	0.0447856	0.482785	0.113339		0.000613849
231+	91	775.554	1.92125	6.78349	6.3849	5.84308	7.57699	11.9414	15.8209	15.1313	11.0523	3.90353	4.70371	3.53429	3.93212	6.65387	13.6714	20.6998	8.32226		231+	91	775.554	1.92125	6.64711	13.4864	4.01841	12.3368		0.729951	2.34289	0.491477	6.32804		231+	91	775.554	1.92125	0.492874	0.325725	0.604535	0.914757		0.0541248	0.0398382	0.0739384	0.469215		0.00141423
232+	202	165.075	0.777847	1.77319	3.49541	2.69866	2.64842	2.03934	1.64222	8.44299	3.34721	2.14367	6.65895	3.547	2.76184	1.93262	3.31607	3.17246	1.49389		232+	202	165.075	0.777847	2.65392	3.86794	3.77786	2.47876		0.703758	3.13581	2.00473	0.903797		232+	202	165.075	0.777847	0.686132	1.52409	1.4235	0.640848		0.181946	0.808764	0.755386	0.233664		0.478546
233+	139	341.304	2.04417	14.3709	24.9418	19.8347	23.4168	6.02181	5.72448	11.6721	10.6335	8.80667	10.4721	11.347	5.02355	2.72058	2.641	2.91348	1.30064		233+	139	341.304	2.04417	20.641	8.51296	8.91233	2.39393		4.69633	3.07994	2.79847	0.737783		233+	139	341.304	2.04417	2.42466	3.72289	0.431777	0.28121		0.551668	1.16899	0.135578	0.0866658		0.0049883
234+	191	533.442	4.04774	30.9945	0.916303	0.235534	0.0167627	0	0.0308511	0.0653671	0.0501436	0.0523348	0.0369058	0.0364848	0.0199905	0.00831988	0.0217383	0.0623441	0		234+	191	533.442	4.04774	8.04077	0.0365904	0.036429	0.0231006		15.3073	0.0281874	0.0132092	0.0276527		234+	191	533.442	4.04774	219.751	1.57697	0.00453053	0.631328		418.34	0.571812	0.00164278	0.755736		0.335944
235+	136	425.377	6.90631	11.8338	17.0606	16.767	10.6396	3.24557	2.9458	4.26855	5.85661	11.3683	17.8041	17.3628	9.80409	6.58504	10.1362	8.70537	4.24385		235+	136	425.377	6.90631	14.0752	4.07913	14.0848	7.41763		3.31591	1.31334	4.09401	2.57003		235+	136	425.377	6.90631	3.45054	1.89883	1.00068	1.81843		0.812894	0.551929	0.290866	0.630044		0.00137389
236+	80	430.376	2.18526	20.1618	20.7258	15.9612	18.1347	14.7323	13.7271	29.8964	27.9279	21.9293	29.7514	31.9355	25.3039	26.4558	36.8916	51.1923	10.9732		236+	80	430.376	2.18526	18.7459	21.5709	27.23	31.3782		2.1643	8.52483	4.48354	16.9665		236+	80	430.376	2.18526	0.869034	0.867801	1.45259	1.45465		0.100334	0.142887	0.239175	0.786546		0.544362
237+	47	313.273	2.79303	55.4322	151.27	140.262	96.8584	66.0929	57.5952	91.9788	111.77	89.518	101.406	118.926	50.7358	37.8077	42.6668	44.0133	21.0175		237+	47	313.273	2.79303	110.956	81.8592	90.1463	36.3763		43.8395	24.7277	28.9171	10.5804		237+	47	313.273	2.79303	1.35545	2.47816	0.812453	0.444377		0.535548	0.794944	0.260619	0.129251		0.291564
238+	77	597.486	2.18526	4.76845	14.6802	12.8012	8.34726	2.53328	2.07884	2.37835	3.48723	8.83639	11.8754	11.998	4.42216	3.53488	2.77451	3.69537	1.45014		238+	77	597.486	2.18526	10.1493	2.61943	9.28301	2.86372		4.46328	0.608512	3.55525	1.02441		238+	77	597.486	2.18526	3.87462	3.24159	0.914646	1.09326		1.70392	1.24148	0.350296	0.391082		0.0155498
239+	178	667.616	5.87962	0.0392315	0.00961679	0.0157506	0.0068416	6.47369	5.92116	6.77565	10.7413	0.492819	0.79385	0.821586	0.457047	11.8365	17.0373	11.7324	8.13566		239+	178	667.616	5.87962	0.0178601	7.47795	0.641325	12.1854		0.0147258	2.20416	0.19302	3.66369		239+	178	667.616	5.87962	0.00238837	0.0526304	35.9082	1.62952		0.00196923	0.0158402	10.8073	0.489932		0.00050777
240+	154	331.283	1.42156	13.0497	20.8971	17.149	21.0585	6.27855	5.68913	12.8449	12.7345	5.82087	6.32821	5.90168	3.20642	2.35111	2.52772	2.38905	0.988806		240+	154	331.283	1.42156	18.0386	9.38677	5.31429	2.06417		3.78467	3.93699	1.42277	0.720917		240+	154	331.283	1.42156	1.9217	2.57454	0.294607	0.219902		0.403191	0.689268	0.0788735	0.0768014		0.0193549
241+	151	757.522	1.91056	3.12211	7.87257	6.72476	5.39938	11.1347	13.3072	14.628	18.1861	3.95495	5.97775	5.08511	2.26795	8.09127	8.04579	12.6383	4.83909		241+	151	757.522	1.91056	5.7797	14.314	4.32144	8.40361		2.03966	2.95597	1.59976	3.20748		241+	151	757.522	1.91056	0.40378	0.514237	0.747693	0.58709		0.142494	0.190366	0.276789	0.22408		0.00315009
242+	67	751.628	4.26919	0.0540239	0.348362	0.294097	0.240288	6.96835	6.50785	2.41774	9.24646	1.08129	1.53848	1.52559	0.833157	14.6742	14.9769	12.7936	7.7664		242+	67	751.628	4.26919	0.234192	6.2851	1.24463	12.5528		0.12796	2.84269	0.347024	3.33388		242+	67	751.628	4.26919	0.0372615	0.0991516	5.31455	1.99723		0.0203592	0.0276452	1.48179	0.530442		0.00536317
243+	66	263.236	2.18526	23.5311	50.9863	46.3711	38.094	6.18859	5.8901	10.4275	9.90583	34.1817	37.1383	43.7209	16.427	8.70147	9.01615	9.97231	4.59818		243+	66	263.236	2.18526	39.7456	8.103	32.867	8.07203		12.0539	2.3955	11.6627	2.37811		243+	66	263.236	2.18526	4.90505	4.07171	0.826933	0.996178		1.48758	1.44483	0.293433	0.293485		0.00211631
244+	179	665.476	1.92125	0.398209	5.35216	3.49396	3.27749	6.42434	11.8272	9.75418	6.8946	2.72337	4.00282	3.20471	1.77959	5.21439	6.24147	12.5162	3.81976		244+	179	665.476	1.92125	3.13046	8.72507	2.92762	6.94796		2.04572	2.5381	0.929609	3.84254		244+	179	665.476	1.92125	0.358789	0.421365	0.935207	0.796321		0.234464	0.133796	0.296957	0.440402		0.0139304
245+	43	613.558	1.56758	9.48403	22.36	21.6256	11.0779	3.42012	4.22459	6.09709	6.99893	19.9273	21.1394	20.7469	9.39985	3.86342	4.78686	4.29798	2.17323		245+	43	613.558	1.56758	16.1369	5.18518	17.8034	3.78037		6.79969	1.64919	5.62504	1.13589		245+	43	613.558	1.56758	3.11211	4.70942	1.10327	0.729072		1.31137	1.48796	0.348583	0.219065		0.0203124
246+	105	956.619	1.6818	0.312213	3.68526	3.27747	0.98757	3.88847	4.16118	4.12844	9.93022	1.88045	2.95452	3.32952	0.48489	2.70388	1.16459	1.77336	0.537691		246+	105	956.619	1.6818	2.06563	5.52708	2.16235	1.54488		1.66618	2.93794	1.27582	0.922772		246+	105	956.619	1.6818	0.373729	1.39969	1.04682	0.279511		0.301457	0.82584	0.617643	0.166955		0.0862783
247+	92	550.49	1.73908	0.604236	0.938184	0.90068	0.713204	19.651	15.1358	22.2097	26.8202	1.23095	1.24569	1.49721	0.831927	6.7681	8.02874	10.0698	4.75342		247+	92	550.49	1.73908	0.789076	20.9541	1.20144	7.40502		0.157703	4.88325	0.274983	2.2306		247+	92	550.49	1.73908	0.0376573	0.162247	1.52259	0.353391		0.00752612	0.0371346	0.348487	0.106452		0.000170933
248+	196	785.734	5.87962	0	0	0.00761498	0.00975426	3.52346	1.76207	2.95985	3.22612	0.147409	0.335716	0.306873	0.124977	5.10678	6.41277	4.65417	3.25407		248+	196	785.734	5.87962	0.00434231	2.86788	0.228744	4.85695		0.00508956	0.772313	0.107904	1.30299		248+	196	785.734	5.87962	0.00151412	0.0470962	52.6779	1.69357		0.00177468	0.0222165	24.8495	0.45434		0.000309247
249+	141	463.429	6.39272	0	0.0951857	0.120355	0.0941768	11.3178	10.4079	11.597	17.5802	0.997677	1.93718	1.61683	0.928454	18.7379	23.5641	22.0042	12.7944		249+	141	463.429	6.39272	0.0774294	12.7257	1.37004	19.2752		0.053021	3.27589	0.488606	4.76558		249+	141	463.429	6.39272	0.00608447	0.0710778	17.694	1.51466		0.00416644	0.025349	6.31034	0.374484		0.000247624
250+	165	181.122	0.87936	6.55911	6.49802	6.10592	6.65425	6.44868	4.6552	17.6798	12.5667	4.01882	4.97825	4.4006	3.40434	4.88376	11.8031	8.60188	5.1441		250+	165	181.122	0.87936	6.45433	10.3376	4.2005	7.6082		0.241004	5.9523	0.661264	3.27		250+	165	181.122	0.87936	0.624355	0.552102	0.650804	0.735975		0.0233134	0.0869147	0.102453	0.316322		0.240111
251+	84	617.503	2.18526	1.99967	10.3083	9.6814	3.94633	0.510932	0.286944	0.621048	1.11181	5.14264	8.04669	7.71103	1.90895	1.46008	0.936944	1.21919	0.500405		251+	84	617.503	2.18526	6.48393	0.632684	5.70233	1.02915		4.13916	0.348357	2.84218	0.412266		251+	84	617.503	2.18526	10.2483	5.54079	0.879455	1.62665		6.54222	2.76166	0.438341	0.651614		0.0304619
252+	63	406.266	1.92125	4.72179	12.2117	10.3912	8.25453	11.4117	15.0326	18.2345	16.6088	6.71953	9.43414	9.34515	4.01751	9.41333	10.3185	15.9596	6.08881		252+	63	406.266	1.92125	8.89482	15.3219	7.37908	10.4451		3.21794	2.91621	2.57059	4.10155		252+	63	406.266	1.92125	0.58053	0.706466	0.829593	0.681708		0.210022	0.246106	0.288999	0.267691		0.0252854
253+	206	885.819	6.68646	0	0	0.0105346	0	3.27483	2.71516	3.35467	6.02338	0.260124	0.518119	0.531213	0.256145	5.9152	9.84591	4.08513	3.86624		253+	206	885.819	6.68646	0.00263364	3.84201	0.3914	5.92812		0.00526728	1.48182	0.153983	2.76871		253+	206	885.819	6.68646	0.000685484	0.0660244	148.616	1.54297		0.00137097	0.025975	58.4678	0.72064		0.00205047
254+	144	137.096	2.82922	4.45402	6.30796	6.19841	5.21226	8.08639	8.62835	6.33684	10.5655	8.03464	12.4271	11.9479	7.69906	9.25459	12.8764	14.0864	7.61367		254+	144	137.096	2.82922	5.54316	8.40428	10.0272	10.9578		0.877493	1.74131	2.50594	3.03058		254+	144	137.096	2.82922	0.659565	0.915076	1.80893	1.30383		0.10441	0.228691	0.452078	0.3606		0.0261302
255+	193	416.363	2.3235	0.210195	0.336555	0.327117	0.216141	0.99888	0.950453	0.561668	1.12998	13.2001	14.8221	11.678	8.64587	1.65446	2.02828	2.43461	1.19665		255+	193	416.363	2.3235	0.272502	0.910245	12.0865	1.8285		0.0686641	0.244446	2.62859	0.528144		255+	193	416.363	2.3235	0.299372	6.61008	44.3539	2.0088		0.0754347	1.43756	9.64611	0.580222		0.00239585
256+	55	820.767	6.39272	0	0	0	0.0147137	2.88919	2.26749	2.74311	4.56565	0.197521	0.393482	0.365692	0.174475	5.21645	5.87869	4.14449	3.59802		256+	55	820.767	6.39272	0.00367844	3.11636	0.282792	4.70941		0.00735687	1.00199	0.112736	1.02934		256+	55	820.767	6.39272	0.00118036	0.0600483	76.8784	1.51119		0.00236073	0.0239385	30.6479	0.330302		0.000802691
258+	177	453.372	7.29697	15.289	15.2382	16.6983	9.89659	0.289044	0.239264	0.516936	0.628449	7.70328	11.957	10.9377	5.88888	0.731344	0.764196	0.951675	0.235908		258+	177	453.372	7.29697	14.2805	0.418423	9.1217	0.670781		2.99992	0.18498	2.81659	0.305729		258+	177	453.372	7.29697	34.1294	13.5986	0.638751	1.60312		7.16959	4.19898	0.197233	0.730669		9.16228e-05
259+	197	341.319	1.49447	0.189347	0.131636	0.172821	0.329868	6.03536	5.1236	5.65485	9.03511	0.159007	0.276765	0.267345	0.138149	6.25607	8.80102	7.00766	3.9821		259+	197	341.319	1.49447	0.205918	6.46223	0.210316	6.51171		0.0861231	1.75554	0.0718994	1.99593		259+	197	341.319	1.49447	0.0318648	0.0322982	1.02136	1.00766		0.0133272	0.0110416	0.349165	0.30886		0.000386425
260+	147	279.158	0.912472	26.0124	10.293	12.0136	8.74554	5.19652	4.84412	9.78446	7.26044	5.58432	5.75523	5.33196	4.39103	6.25523	8.28456	11.9741	13.6884		260+	147	279.158	0.912472	14.2661	6.77139	5.26563	10.0506		7.94376	2.27394	0.608439	3.38905		260+	147	279.158	0.912472	2.10682	0.523914	0.369101	1.48427		1.17314	0.0605378	0.0426492	0.500496		0.119596
261+	36	534.353	1.92121	2.134	6.13262	5.44839	2.85137	9.87651	11.3914	13.2386	15.8995	2.8432	3.91784	3.83122	1.20476	6.50712	9.43323	10.6634	4.41384		261+	36	534.353	1.92121	4.14159	12.6015	2.94925	7.75441		1.94654	2.5931	1.26102	2.82819		261+	36	534.353	1.92121	0.328659	0.380333	0.712106	0.615356		0.154468	0.16262	0.304478	0.224433		0.00197944
262+	170	680.479	1.77357	20.5201	14.4993	13.5712	14.9964	5.27313	3.18125	8.61139	9.58823	2.04182	3.04995	2.79503	2.26265	2.03352	3.48405	4.11012	1.71721		262+	170	680.479	1.77357	15.8967	6.6635	2.53736	2.83623		3.13834	2.9669	0.465534	1.14586		262+	170	680.479	1.77357	2.38564	0.894626	0.159615	0.425636		0.470974	0.164139	0.0292849	0.171961		0.00522924
263+	90	291.231	1.35137	25.0691	23.2897	20.2346	22.4799	18.6242	18.0674	33.5778	31.043	19.3831	22.6969	14.2789	18.4218	10.0753	17.965	28.5476	13.6678		263+	90	291.231	1.35137	22.7683	25.3281	18.6952	17.5639		2.0057	8.1318	3.46725	8.00126		263+	90	291.231	1.35137	0.898935	1.06441	0.821105	0.693455		0.0791886	0.197407	0.152284	0.315904		0.563457
264+	160	768.635	4.19529	0	0.0821641	0.0874417	0.0441667	4.77107	4.21035	1.48316	6.50862	0.538365	0.791847	0.780221	0.383454	10.7259	10.8314	9.25043	5.85647		264+	160	768.635	4.19529	0.0534431	4.2433	0.623472	9.16606		0.0405093	2.08404	0.198135	2.32143		264+	160	768.635	4.19529	0.0125947	0.0680196	11.6661	2.16013		0.00954666	0.0216162	3.7074	0.547081		0.00695778
265+	111	398.385	8.81308	11.8675	16.1036	17.0071	14.5303	0.904755	0.54667	0.713333	1.32786	2.25546	2.08874	2.3339	0.988701	1.4569	2.00602	1.2385	0.697014		265+	111	398.385	8.81308	14.8771	0.873154	1.9167	1.34961		2.25234	0.336595	0.627054	0.54179		265+	111	398.385	8.81308	17.0384	1.42019	0.128835	1.54567		2.57954	0.46462	0.0421488	0.620497		1.76125e-05
267+	201	460.326	0.945958	14.9892	9.23231	7.34603	10.7984	0.685858	0.602188	3.81498	4.46516	1.59867	2.13722	1.56686	0.839738	0.385705	1.11175	0.644338	0.263288		267+	201	460.326	0.945958	10.5915	2.39205	1.53562	0.601271		3.25386	2.03611	0.532641	0.375566		267+	201	460.326	0.945958	4.42779	2.55396	0.144987	0.251363		1.36028	0.885858	0.0502896	0.157006		0.00524967
268+	117	603.549	4.8943	1.32938	1.35483	1.26153	1.36057	16.465	10.9574	33.8151	34.5922	3.46806	6.17994	4.31016	3.4065	17.399	23.3655	20.0128	11.2484		268+	117	603.549	4.8943	1.32658	23.9574	4.34117	18.0064		0.0454338	12.0473	1.29331	5.12463		268+	117	603.549	4.8943	0.0553724	0.24109	3.27245	0.751601		0.00189644	0.0718252	0.974923	0.213906		0.009432
269+	187	515.32	1.92145	1.08138	5.12218	5.1518	2.93675	6.84698	7.3781	9.67734	12.4264	2.5883	3.91146	3.29192	1.03972	4.15505	5.1145	6.81077	2.27352		269+	187	515.32	1.92145	3.57303	9.08221	2.70785	4.58846		1.95836	2.54546	1.23649	1.89404		269+	187	515.32	1.92145	0.39341	0.590143	0.757858	0.505214		0.215626	0.269479	0.346063	0.208544		0.0139579
270+	214	714.55	2.17443	1.70413	7.88232	8.31395	3.9525	0.0416113	0.0408448	0.0629391	0.0815065	1.14111	0.792119	0.751763	0.175784	0.0147188	0.0295724	0.0307467	0.0129522		270+	214	714.55	2.17443	5.46323	0.0567254	0.715195	0.0219975		3.18286	0.0194366	0.399844	0.00946438		270+	214	714.55	2.17443	96.31	32.5125	0.130911	0.38779		56.1099	18.1768	0.0731882	0.166845		0.014546
271+	80	431.383	1.77357	3.81054	3.48821	3.83834	3.31209	2.4131	2.65427	0.55032	3.49063	12.0391	18.3878	16.1283	10.5918	11.0034	9.34614	15.0219	11.5448		271+	80	431.383	1.77357	3.6123	2.27708	14.2868	11.7291		0.255551	1.24032	3.6016	2.38616		271+	80	431.383	1.77357	1.58637	1.21807	3.95504	5.15093		0.112228	0.307066	0.997039	1.0479		0.0795128
272+	192	697.542	2.18526	2.04115	10.5985	9.04129	5.56935	0.127524	0.0395053	0.0992511	0.274006	1.82277	1.35586	1.49198	0.337154	0.0844109	0.0453326	0.0745618	0		272+	192	697.542	2.18526	6.81257	0.135072	1.25194	0.0510763		3.81281	0.0996258	0.6406	0.0378794		272+	192	697.542	2.18526	50.4367	24.5112	0.183769	0.378142		28.228	12.542	0.094032	0.280439		0.0128033
273+	107	648.461	2.6841	21.1559	16.6955	11.0299	9.98061	8.26073	7.72318	10.5769	16.3645	2.49936	2.28182	2.62092	2.57287	1.17434	2.86058	3.93559	2.09558		273+	107	648.461	2.6841	14.7155	10.7313	2.49374	2.51652		5.20904	3.95431	0.149866	1.17058		273+	107	648.461	2.6841	1.37126	0.990948	0.169464	0.234502		0.485405	0.0595526	0.0101842	0.109081		0.268799
274+	87	587.543	2.17443	10.3084	22.4238	22.7336	13.497	4.48932	4.13147	6.08773	8.17656	10.3311	11.987	8.65863	6.07435	2.50267	3.38142	3.19678	1.76095		274+	87	587.543	2.17443	17.2407	5.72127	9.26276	2.71045		6.30101	1.84462	2.5228	0.737437		274+	87	587.543	2.17443	3.01344	3.41742	0.537261	0.47375		1.10133	0.930768	0.146328	0.128894		0.0126853
275+	78	1054.78	1.92121	3.13358	7.59952	5.7681	4.39068	9.25588	10.7556	11.9438	11.7119	4.45219	6.71097	5.71828	2.75664	6.78056	7.78674	11.2921	3.86286		275+	78	1054.78	1.92121	5.22297	10.9168	4.90952	7.43056		1.91515	1.22087	1.70718	3.06535		275+	78	1054.78	1.92121	0.478435	0.66072	0.939986	0.680654		0.175432	0.229751	0.326859	0.280792		0.00241858
276+	120	765.615	5.21324	0.934613	1.1068	0.987659	1.07635	13.9684	12.4657	8.04176	19.1207	5.31772	7.44377	7.80992	4.44609	23.9216	31.4924	25.5751	13.7224		276+	120	765.615	5.21324	1.02636	13.3991	6.25437	23.6778		0.0793405	4.5692	1.63111	7.39003		276+	120	765.615	5.21324	0.0765987	0.264145	6.09377	1.76712		0.00592133	0.0688877	1.58923	0.551531		0.00164065
277+	180	219.137	2.82922	2.02819	2.8546	3.15747	2.74195	4.19223	4.51962	3.3561	7.01951	4.05311	8.39096	8.82588	4.9548	6.08052	8.59738	8.8769	4.02118		277+	180	219.137	2.82922	2.69555	4.77187	6.55618	6.894		0.478257	1.57649	2.4047	2.29116		277+	180	219.137	2.82922	0.564884	0.950999	2.43223	1.44472		0.100224	0.34881	0.892099	0.480139		0.0452462
278+	108	409.382	9.05593	46.5598	53.7055	51.4547	47.5393	3.52159	2.7432	3.43097	4.58689	7.64319	7.92283	9.00001	4.88071	5.72969	9.26516	6.37725	3.14946		278+	108	409.382	9.05593	49.8148	3.57066	7.36169	6.13039		3.34664	0.761432	1.75438	2.51225		278+	108	409.382	9.05593	13.9512	1.20085	0.147781	1.71688		0.93726	0.286177	0.0352179	0.703582		1.72508e-07
279+	35	616.579	5.1406	0	0	0	0	3.80262	3.10744	3.55636	5.71866	0.0199793	0.117968	0.0868579	0.0580025	5.81891	7.85273	4.76962	3.14439		279+	35	616.579	5.1406	0	4.04627	0.0707019	5.39641		0	1.15147	0.0417499	1.97286		279+	35	616.579	5.1406	0	0.0131017	#DIV/0!	1.33368		0	0.0077366	#DIV/0!	0.487574		0.000414406
280+	-1	612.469	1.28276	1.42703	8.72245	7.79624	3.82201	1.96108	1.18158	8.68112	8.68502	3.20357	5.38783	2.39692	1.49229	1.33915	1.21339	2.02959	0.535326		280+	-1	612.469	1.28276	5.44193	5.1272	3.12015	1.27936		3.418	4.11828	1.66556	0.612197		280+	-1	612.469	1.28276	1.06138	2.43883	0.573354	0.249525		0.66664	1.30187	0.306061	0.119402		0.910212
281+	114	611.554	6.98027	0	0.0327052	0.0138129	0.00854793	16.1449	12.4594	13.8536	25.8157	0.46254	0.786131	0.860941	0.46253	28.5572	39.4373	27.4411	17.6289		281+	114	611.554	6.98027	0.0137665	17.0684	0.643036	28.2661		0.0138495	6.02621	0.210649	8.92022		281+	114	611.554	6.98027	0.000806548	0.0227493	46.7102	1.65605		0.000811411	0.00745236	15.3016	0.522616		0.0013068
282+	134	217.195	5.91655	0.141125	1.07449	1.17855	1.16496	12.4927	11.4403	11.9523	18.5905	1.65155	2.72302	2.39276	1.36318	19.3303	26.0748	22.7029	12.75		282+	134	217.195	5.91655	0.889778	13.6189	2.03263	20.2145		0.501234	3.34212	0.632382	5.68731		282+	134	217.195	5.91655	0.0653338	0.100553	2.28442	1.48429		0.0368042	0.0312836	0.710719	0.417602		0.000283605
283+	184	943.7	1.92125	2.51335	4.82929	3.51516	4.03656	6.45751	10.5936	8.19653	6.72571	2.36855	3.36542	2.44303	1.64352	4.54292	5.76244	11.4274	4.19598		283+	184	943.7	1.92125	3.72359	7.99334	2.45513	6.48219		0.971021	1.89458	0.705922	3.36457		283+	184	943.7	1.92125	0.465837	0.37875	0.659345	0.81095		0.121479	0.108902	0.189581	0.420922		0.00702894
284+	129	680.619	3.42126	0	0.00906962	0.0588357	0.0177334	6.61688	4.41241	5.69726	8.68799	1.03847	0.654829	0.477063	0.327442	13.8071	19.6101	13.4552	9.66329		284+	129	680.619	3.42126	0.0214097	6.35363	0.624452	14.1339		0.0259799	1.79979	0.306744	4.10459		284+	129	680.619	3.42126	0.00336967	0.044181	29.1668	2.22455		0.00408899	0.0217026	14.3274	0.646022		0.000411888
285+	193	417.37	2.3235	0.178078	0.32883	0.346562	0.25578	0.865093	0.628428	0.694265	1.09235	8.45804	10.3026	10.0804	5.41583	1.82361	2.39619	2.35101	1.11599		285+	193	417.37	2.3235	0.277312	0.820034	8.56422	1.9217		0.0769433	0.207138	2.25421	0.596726		285+	193	417.37	2.3235	0.338172	4.45658	30.8829	2.34344		0.0938294	1.17303	8.12878	0.727684		0.00267762
286+	45	577.509	1.28276	7.06361	14.1833	13.6969	11.5784	4.77	4.39905	6.4964	7.78634	7.38871	7.43519	8.48215	3.73367	3.65023	3.81287	4.39609	2.01613		286+	45	577.509	1.28276	11.6305	5.86295	6.75993	3.46883		3.24786	1.57461	2.07971	1.02003		286+	45	577.509	1.28276	1.98374	1.94876	0.581222	0.591653		0.553965	0.599543	0.178815	0.17398		0.0186978
287+	205	716.668	5.21324	0	0	0	0	2.78369	2.25492	3.66817	5.18352	0.160438	0.27339	0.321705	0.177884	5.85484	8.25434	5.28974	6.41106		287+	205	716.668	5.21324	0	3.47257	0.233354	6.4525		0	1.281	0.0770334	1.2855		287+	205	716.668	5.21324	0	0.0361649	#DIV/0!	1.85813		0	0.0119385	#DIV/0!	0.370187		0.00163021
288+	181	517.476	6.39272	0	0.0260568	0.0181742	0.0139978	6.99428	6.15141	6.8521	10.5058	0.441968	0.945374	0.850993	0.440833	11.0754	14.4567	11.8491	7.72453		288+	181	517.476	6.39272	0.0145572	7.62588	0.669792	11.2764		0.0109171	1.95495	0.266524	2.77477		288+	181	517.476	6.39272	0.00190892	0.0593976	46.0111	1.4787		0.00143158	0.0236355	18.3088	0.363863		0.000236323
289+	103	546.51	5.91655	0.0984645	0.286774	0.372708	0.288877	8.4159	8.04055	7.98639	12.3835	0.93458	1.61523	1.39163	0.730571	14.1156	20.3336	15.0187	8.48463		289+	103	546.51	5.91655	0.261706	9.20659	1.168	14.4881		0.115954	2.12655	0.406554	4.85221		289+	103	546.51	5.91655	0.0284259	0.0806181	4.46304	1.57367		0.0125947	0.0280612	1.55348	0.527036		0.000155047
290+	186	579.533	3.38578	2.57752	13.7673	13.3582	7.59608	0.366695	0.493033	0.926558	0.811858	10.2259	13.9644	11.9001	5.95752	0.554217	0.677194	0.461053	0.283394		290+	186	579.533	3.38578	9.32479	0.649536	10.512	0.493964		5.30783	0.263048	3.39955	0.165958		290+	186	579.533	3.38578	14.3561	21.2808	1.12731	0.760488		8.17172	6.88218	0.364571	0.255502		0.0171444
291+	128	567.418	3.42126	12.3584	19.0619	17.6358	13.921	5.94586	6.17818	10.5403	11.6229	13.1134	18.1633	17.114	9.5149	4.69907	6.45853	10.7983	2.46679		291+	128	567.418	3.42126	15.7443	8.57181	14.4764	6.10566		3.12904	2.93309	3.95912	3.52916		291+	128	567.418	3.42126	1.83675	2.37098	0.919472	0.712296		0.365038	0.648435	0.251465	0.411717		0.0155206
292+	189	1034.76	1.90407	2.76484	3.15846	2.84138	3.6176	7.00664	9.92074	8.46501	6.84058	1.6487	1.8786	1.21322	1.45312	4.27378	7.79311	11.6228	4.36415		292+	189	1034.76	1.90407	3.09557	8.05824	1.54841	7.01345		0.387498	1.44024	0.283146	3.48225		292+	189	1034.76	1.90407	0.384149	0.220777	0.500202	0.870345		0.0480871	0.0403719	0.0914683	0.432135		0.000556442
293+	102	426.292	0.978316	10.5973	9.72388	7.28167	12.2914	1.09943	0.780823	4.56836	4.93388	3.69762	5.25687	5.24363	2.8248	1.58028	1.74698	1.22196	0.56229		293+	102	426.292	0.978316	9.97357	2.84562	4.25573	1.27788		2.08727	2.20917	1.2024	0.524944		293+	102	426.292	0.978316	3.50488	3.33031	0.426701	0.449068		0.733503	0.940933	0.120558	0.184474		0.00335884
294+	100	630.568	3.2383	0	0	0	0.00856045	11.8943	7.66878	10.4461	15.4182	0.0697611	0.107258	0.134039	0.098151	16.4954	27.5207	16.6238	11.4168		294+	100	630.568	3.2383	0.00214011	11.3569	0.102303	18.0142		0.00428023	3.22568	0.0265077	6.78574		294+	100	630.568	3.2383	0.000188442	0.005679	47.8024	1.58619		0.000376885	0.00147149	12.3861	0.597501		0.000410522
295+	118	766.693	4.12096	0	0	0.00638129	0	8.79211	5.5022	8.2081	11.8469	0.189034	0.308528	0.273769	0.196882	16.5612	25.0209	16.151	11.8045		295+	118	766.693	4.12096	0.00159532	8.58733	0.242053	17.3844		0.00319064	2.60311	0.0585273	5.52723		295+	118	766.693	4.12096	0.000185776	0.0139236	151.727	2.02443		0.000371553	0.00336665	36.6868	0.64365		0.000583329
296+	204	342.299	1.28276	5.38899	13.0447	10.7407	7.95844	0.852595	0.69858	1.82128	1.18141	4.62956	3.26026	2.10267	1.39504	0.192337	0.224386	0.293057	0.229906		296+	204	342.299	1.28276	9.2832	1.13847	2.84688	0.234922		3.32631	0.497761	1.41545	0.0421477		296+	204	342.299	1.28276	8.15413	12.1184	0.30667	0.206349		2.92174	6.02522	0.152475	0.0370214		0.00287132
297+	211	753.644	6.17382	0.274258	0.28462	0.287586	0.197103	1.21197	1.5428	0.540807	2.04926	0.99426	1.34306	1.48006	0.717294	4.46384	4.2308	4.04475	2.62705		297+	211	753.644	6.17382	0.260892	1.33621	1.13367	3.84161		0.0429078	0.632251	0.344785	0.827662		297+	211	753.644	6.17382	0.195248	0.295102	4.34535	2.875		0.0321115	0.0897502	1.32156	0.61941		0.014608
298+	148	245.226	5.91655	0.0354188	0.408999	0.453833	0.382847	10.7602	9.5798	10.7783	16.7694	1.16601	2.17733	1.95288	1.11974	17.3438	23.6304	20.188	10.8205		298+	148	245.226	5.91655	0.320274	11.9719	1.60399	17.9957		0.192153	3.24712	0.540604	5.43029		298+	148	245.226	5.91655	0.0267521	0.089132	5.00818	1.50316		0.0160503	0.0300407	1.68794	0.453585		0.000373359
299+	-1	352.284	1.92145	7.68476	14.331	14.1211	9.9368	12.8005	13.071	16.294	24.851	9.71982	10.6345	10.5893	5.23897	10.0707	11.5329	12.4826	5.83202		299+	-1	352.284	1.92145	11.5184	16.7541	9.04567	9.97955		3.26003	5.62638	2.57247	2.93761		299+	-1	352.284	1.92145	0.687499	0.90642	0.785321	0.595648		0.194581	0.257774	0.223335	0.175337		0.158451
300+	183	679.616	7.12729	0	0	0	0	4.97195	4.08809	4.34126	8.74779	0.169621	0.385727	0.411639	0.21596	13.4659	17.4797	11.9932	8.20088		300+	183	679.616	7.12729	0	5.53727	0.295737	12.7849		0	2.17237	0.120832	3.836		300+	183	679.616	7.12729	0	0.0231317	#DIV/0!	2.30888		0	0.00945112	#DIV/0!	0.69276		0.00222597
301+	209	226.133	1.01067	0.527604	1.72417	1.35449	0.653755	6.93116	6.07732	5.37267	5.53192	0.177363	0.193052	0.14997	0.0522482	0.545711	0.28531	0.528624	0.328942		301+	209	226.133	1.01067	1.065	5.97827	0.143158	0.422147		0.570446	0.703277	0.0631675	0.134185		301+	209	226.133	1.01067	0.178146	0.33912	0.134421	0.0706135		0.0954199	0.149634	0.0593119	0.0224455		3.62798e-05
302+	206	886.823	6.72336	0	0	0	0	2.383	1.91354	2.24364	4.33343	0.186908	0.346515	0.321574	0.173629	4.35264	7.07322	2.77031	2.65011		302+	206	886.823	6.72336	0	2.7184	0.257156	4.21157		0	1.09453	0.0895288	2.05948		302+	206	886.823	6.72336	0	0.0610595	#DIV/0!	1.54928		0	0.0212578	#DIV/0!	0.757606		0.00253385
303+	200	134.081	0.845008	1.2261	0.980504	1.07222	1.06629	1.41495	1.36281	8.03368	2.51797	1.096	5.73661	1.43423	3.59875	4.93784	9.78011	3.96335	2.38361		303+	200	134.081	0.845008	1.08628	3.33235	2.9664	5.26622		0.102203	3.17916	2.15405	3.188		303+	200	134.081	0.845008	0.325979	0.563287	2.73079	1.58033		0.0306699	0.409032	1.98297	0.956681		0.207576
304+	138	535.49	2.18526	7.60017	12.7368	10.9292	12.0454	1.0239	0.63208	1.22976	1.71228	4.55532	2.67204	3.6332	1.58009	0.783511	0.873311	1.12388	0.398236		304+	138	535.49	2.18526	10.8279	1.14951	3.11016	0.794734		2.27704	0.449691	1.27738	0.301025		304+	138	535.49	2.18526	9.41962	3.91346	0.287236	0.69137		1.98089	1.60731	0.117971	0.261873		0.000161416
305+	64	749.612	5.21324	0.151417	0.226096	0.212497	0.204571	5.84292	5.03144	2.34429	6.98192	2.12358	3.0075	3.23544	1.77902	9.96775	13.7544	11.0124	5.33557		305+	64	749.612	5.21324	0.198645	5.05014	2.53639	10.0175		0.0327159	1.97335	0.696331	3.50604		305+	64	749.612	5.21324	0.0393346	0.253195	12.7684	1.98361		0.00647822	0.0695113	3.5054	0.694245		0.00266658
306+	164	313.288	5.91655	0.0749261	0.186249	0.181706	0.286496	8.75993	8.0069	8.70203	13.6401	0.859221	1.46862	1.30831	0.800148	14.5095	19.099	16.3861	8.80217		306+	164	313.288	5.91655	0.182344	9.77723	1.10907	14.6992		0.0864137	2.59785	0.330065	4.35948		306+	164	313.288	5.91655	0.0186499	0.0754514	6.08231	1.50341		0.00883826	0.0224547	1.81012	0.445881		0.000316805
307+	65	593.513	1.28276	5.04763	11.0111	10.6789	7.1935	1.40796	1.28321	1.92555	2.6431	5.45645	4.97178	4.9737	2.3937	1.26251	1.40531	1.58521	0.692199		307+	65	593.513	1.28276	8.48277	1.81496	4.44891	1.23631		2.86808	0.61818	1.38898	0.386022		307+	65	593.513	1.28276	4.67382	3.59854	0.524464	0.681179		1.58025	1.12349	0.163742	0.21269		0.00391126
308+	203	434.186	1.6818	0.13672	4.3938	3.62761	0.929953	4.05417	3.76351	4.4303	9.25426	2.21533	4.12258	3.58757	0.385012	2.98535	1.43134	1.80613	0.527987		308+	203	434.186	1.6818	2.27202	5.37556	2.57762	1.6877		2.05753	2.60016	1.6679	1.01793		308+	203	434.186	1.6818	0.422658	1.5273	1.13451	0.313958		0.382756	0.988268	0.734104	0.189363		0.110374
309+	153	149.132	5.91655	0.466723	1.20374	1.19354	1.38988	10.3097	9.82212	9.91616	15.0851	1.67319	2.3544	2.21905	1.53479	15.2509	20.6844	18.967	10.0789		309+	153	149.132	5.91655	1.06347	11.2833	1.94536	16.2453		0.40794	2.54335	0.402025	4.69491		309+	153	149.132	5.91655	0.0942521	0.119749	1.82925	1.43977		0.0361544	0.0247471	0.378031	0.416095		0.000212871
310+	146	259.241	5.91655	0.598253	0.597837	0.575962	0.626789	10.6338	9.83311	10.1239	16.4399	1.45404	2.4579	2.19257	1.38607	17.5802	23.52	19.9491	11.0285		310+	146	259.241	5.91655	0.59971	11.7577	1.87264	18.0195		0.0208398	3.13897	0.534435	5.26137		310+	146	259.241	5.91655	0.0510059	0.103923	3.12258	1.53257		0.00177244	0.0296587	0.891155	0.447484		0.000389335
311+	172	205.122	2.82922	2.64013	3.34946	3.5375	3.21967	4.92719	5.10418	4.06421	7.0584	5.87144	9.11573	9.92571	5.425	7.00039	9.50598	10.2666	4.90746		311+	172	205.122	2.82922	3.18669	5.2885	7.58447	7.92012		0.387031	1.26438	2.26745	2.44561		311+	172	205.122	2.82922	0.60257	0.957621	2.38005	1.49761		0.0731835	0.28629	0.711537	0.46244		0.019099
312+	131	416.214	0.87936	9.22553	7.44562	8.40005	6.54981	3.44457	2.02476	4.20506	6.66598	0.0294346	0.0185002	0.0243007	0.0160261	0.0310384	0.0224021	0.0118276	0.0238642		312+	131	416.214	0.87936	7.90525	4.08509	0.0220654	0.0222831		1.15995	1.94342	0.00601348	0.00792646		312+	131	416.214	0.87936	1.93515	0.990231	0.00279123	0.00545473		0.283947	0.269867	0.000760694	0.00194034		0.0149351
313+	149	273.257	5.91655	0.045547	0.37035	0.408347	0.359672	10.6304	10.0711	10.1436	15.8271	1.07996	2.08241	1.70354	1.03534	17.1644	23.966	20.2734	10.9746		313+	149	273.257	5.91655	0.295979	11.6681	1.47532	18.0946		0.168256	2.7838	0.506798	5.50092		313+	149	273.257	5.91655	0.0253666	0.0815334	4.98452	1.55078		0.0144203	0.0280083	1.71228	0.471451		0.000182848
314+	188	348.31	1.42156	11.8656	12.3836	9.88059	13.0759	3.6413	3.31041	7.19116	7.48723	3.38047	3.5437	3.24405	1.74516	1.38079	1.3781	1.32675	0.539561		314+	188	348.31	1.42156	11.8014	5.40753	2.97835	1.1563		1.37318	2.23785	0.831201	0.41191		314+	188	348.31	1.42156	2.18241	2.57576	0.252372	0.213832		0.253939	0.718846	0.0704323	0.0761735		0.00279301
315+	36	535.366	2.17443	3.90981	13.1971	13.0404	8.09921	0.231845	0.157279	0.453232	0.943925	8.52809	10.9293	9.06527	2.51319	1.08868	0.560156	0.408551	0.238485		315+	36	535.366	2.17443	9.56164	0.44657	7.75896	0.573968		4.44974	0.35459	3.64542	0.367437		315+	36	535.366	2.17443	21.4113	13.5181	0.811468	1.28528		9.96425	6.35125	0.381254	0.822798		0.00647317
316+	48	684.641	5.21324	0.0361696	0.816064	0.958678	0.697126	2.18618	1.7038	2.29917	2.7735	0.313677	0.255985	0.297713	0.107466	4.90581	5.1217	5.0835	2.95057		316+	48	684.641	5.21324	0.62701	2.24066	0.24371	4.51539		0.408148	0.43914	0.0940299	1.04745		316+	48	684.641	5.21324	0.279832	0.0539732	0.388686	2.0152		0.182155	0.0208243	0.149966	0.467473		0.00169065
317+	123	532.494	5.1406	0	0.00707347	0.0131874	0.00581638	6.49523	5.42393	6.10485	9.80291	0.215567	0.536313	0.361513	0.24559	10.6734	15.1051	10.5234	6.06933		317+	123	532.494	5.1406	0.00651932	6.95673	0.339746	10.5928		0.00540883	1.94841	0.145371	3.68934		317+	123	532.494	5.1406	0.000937124	0.0320732	52.1137	1.52267		0.000777496	0.0137236	22.2985	0.530327		0.000381948
318+	99	277.216	1.24812	17.5912	22.6587	18.6722	23.4832	12.7241	10.9166	41.1543	35.4373	14.7966	21.2519	13.2478	10.6225	8.92667	11.2108	14.0964	5.59767		318+	99	277.216	1.24812	20.6013	25.0581	14.9797	9.95786		2.90516	15.4804	4.52249	3.59497		318+	99	277.216	1.24812	0.822143	1.50431	0.727123	0.397391		0.115937	0.454163	0.219525	0.143466		0.59197
319+	199	413.341	2.3235	0.401988	0.436809	0.478438	0.448408	1.24833	0.842633	3.18381	2.96921	9.20657	10.6038	8.26597	6.09914	2.02216	3.07499	3.32171	1.53969		319+	199	413.341	2.3235	0.441411	2.061	8.54387	2.48964		0.0315979	1.18749	1.89178	0.847725		319+	199	413.341	2.3235	0.214173	3.43177	19.3558	1.20798		0.0153314	0.75986	4.28575	0.411318		0.0343325
320+	83	428.36	2.82922	4.11162	4.17274	4.6228	4.41059	6.0908	5.52529	4.8118	7.63573	9.02175	13.1362	11.8192	8.16555	8.38053	12.3738	14.6397	6.46176		320+	83	428.36	2.82922	4.32944	6.01591	10.5357	10.464		0.234267	1.2	2.33237	3.71675		320+	83	428.36	2.82922	0.719665	1.00686	2.4335	1.73938		0.0389412	0.222895	0.538723	0.617821		0.0329105
321+	143	592.5	2.79303	0.890858	2.49519	2.47781	2.19132	4.81428	4.00054	7.90543	12.6469	1.83225	1.70117	1.71772	0.888274	2.89711	2.95137	3.50036	1.32259		321+	143	592.5	2.79303	2.0138	7.34179	1.53486	2.66786		0.76148	3.91638	0.434977	0.937325		321+	143	592.5	2.79303	0.274292	0.575314	0.762171	0.36338		0.103719	0.163043	0.215999	0.12767		0.0369843
323+	198	749.694	8.18526	0.063277	0.219698	0.240626	0.240223	2.09641	2.21136	2.99277	5.2384	1.85004	2.87672	3.83829	1.73114	7.30344	8.79448	6.01355	5.39656		323+	198	749.694	8.18526	0.190956	3.13474	2.57405	6.87701		0.0856783	1.45789	0.98735	1.50508		323+	198	749.694	8.18526	0.0609161	0.374298	13.4798	2.19381		0.0273319	0.143573	5.17056	0.48013		0.00686882
324+	155	748.682	7.383	0	0	0.00312357	0	4.08903	3.56915	3.90665	8.22366	0.269983	0.465199	0.614062	0.275414	11.6444	15.1523	9.78403	7.32678		324+	155	748.682	7.383	0.000780893	4.94712	0.406164	10.9769		0.00156179	2.19495	0.165678	3.29776		324+	155	748.682	7.383	0.000157848	0.0370018	520.128	2.21884		0.000315696	0.0150934	212.165	0.666602		0.0040734
325+	66	262.224	1.90407	3.46407	8.29258	7.63646	5.59381	7.82816	10.3459	13.3762	12.8879	4.49627	6.32408	6.34666	2.56025	6.83359	6.69779	10.0893	3.8166		325+	66	262.224	1.90407	6.24673	11.1096	4.93181	6.85932		2.18223	2.55936	1.80317	2.5637		325+	66	262.224	1.90407	0.562284	0.718994	0.789503	0.617425		0.196428	0.262878	0.288657	0.230766		0.0276352
326+	112	372.31	2.18526	17.8263	34.0792	32.8449	27.0213	2.99534	2.34188	4.65382	5.26395	24.1889	25.6834	22.4241	10.8191	3.6217	3.788	3.56626	1.63611		326+	112	372.31	2.18526	27.9429	3.81375	20.7789	3.15302		7.41347	1.37174	6.77213	1.01565		326+	112	372.31	2.18526	7.32689	6.59015	0.743618	0.82675		1.94388	2.14783	0.242356	0.266314		0.000685158
327+	212	687.679	5.95304	0	0	0	0	1.7649	1.58273	1.65789	2.93891	0.0867873	0.129949	0.144211	0.0902268	4.13831	5.43129	3.13143	2.50769		327+	212	687.679	5.95304	0	1.98611	0.112793	3.80218		0	0.639582	0.0286759	1.27705		327+	212	687.679	5.95304	0	0.0296654	#DIV/0!	1.91439		0	0.00754197	#DIV/0!	0.642992		0.000804197
328+	73	574.49	1.18056	6.73255	14.663	15.6223	14.2902	11.2649	10.1408	11.9422	14.9286	12.6425	11.6328	13.5835	6.82476	8.35058	10.8856	10.6819	4.58268		328+	73	574.49	1.18056	12.827	12.0691	11.1709	8.62517		4.10153	2.04596	3.00491	2.93011		328+	73	574.49	1.18056	1.0628	1.29515	0.870888	0.714648		0.339837	0.348388	0.234264	0.242777		0.752113
329+	157	833.75	5.1336	0	0	0	0.00569138	9.51497	6.00274	8.19463	13.3466	0.20389	0.301083	0.234256	0.165717	16.7578	26.3034	14.1326	10.3662		329+	157	833.75	5.1336	0.00142285	9.26473	0.226236	16.89		0.00284569	3.08274	0.0572371	6.8018		329+	157	833.75	5.1336	0.000153577	0.0133947	159.003	1.82304		0.000307153	0.00338881	40.2272	0.73416		0.000956324
330+	135	565.403	3.16547	7.34801	14.0255	13.3675	10.1329	7.7217	8.53101	13.9337	15.2152	8.70521	13.3333	11.5764	6.82404	6.56436	6.6459	10.6957	3.76284		330+	135	565.403	3.16547	11.2185	11.3504	10.1097	6.91721		3.09067	3.77386	2.90465	2.85339		330+	135	565.403	3.16547	0.98838	1.46153	0.901167	0.609425		0.272296	0.419917	0.258917	0.251391		0.95863
331+	140	203.179	5.91655	0.226414	1.26349	1.52256	1.33046	11.6638	10.7248	11.0796	17.5075	1.97126	3.20281	2.94331	1.59797	17.6	23.7473	21.8061	11.6996		331+	140	203.179	5.91655	1.08573	12.7439	2.42884	18.7133		0.583304	3.19924	0.766689	5.33351		331+	140	203.179	5.91655	0.0851958	0.129792	2.23706	1.46841		0.0457712	0.0409704	0.706151	0.418514		0.000371705
332+	195	477.444	2.75661	0.0413397	0.0681727	0.0468045	0.0796859	4.73127	4.02667	5.08876	6.9474	0.617852	0.899804	0.823715	0.52185	7.36232	10.4942	8.9718	5.11004		332+	195	477.444	2.75661	0.0590007	5.19853	0.715805	7.98458		0.0180061	1.24662	0.175797	2.30382		332+	195	477.444	2.75661	0.0113495	0.0896485	12.1322	1.53593		0.0034637	0.022017	2.97957	0.443168		0.000172079
333+	171	369.241	1.92125	2.64664	6.62688	6.22347	5.10494	6.37961	9.41476	11.3885	9.70827	3.87905	5.81708	5.40239	2.62863	5.3301	6.12687	10.0599	3.31481		333+	171	369.241	1.92125	5.15048	9.22279	4.43179	6.20792		1.78907	2.0854	1.46264	2.82753		333+	171	369.241	1.92125	0.558452	0.713893	0.860461	0.673106		0.193984	0.23561	0.283982	0.306581		0.0251459
334+	130	585.527	1.77357	0.134162	0.345304	0.482882	0.294727	8.53661	7.88519	11.5584	14.2805	0.492536	0.549379	0.615543	0.246598	3.46274	3.8799	4.2964	2.13002		334+	130	585.527	1.77357	0.314269	10.5652	0.476014	3.44226		0.144007	2.94888	0.160992	0.9387		334+	130	585.527	1.77357	0.0297458	0.138285	1.51467	0.325812		0.0136303	0.0467692	0.512275	0.0888485		0.00044229
335+	166	421.381	5.1406	0	0.0334365	0.0141623	0.0179057	8.98116	7.29372	8.13474	12.8329	0.410415	0.82323	0.692956	0.348257	14.5277	20.9696	15.8285	8.72884		335+	166	421.381	5.1406	0.0163761	9.31063	0.568715	15.0137		0.0137414	2.44714	0.226476	5.02899		335+	166	421.381	5.1406	0.00175886	0.0378798	34.7283	1.61253		0.00147588	0.0150847	13.8297	0.540135		0.000270962
336+	174	333.241	1.91056	2.58594	6.68884	5.47763	3.91041	6.3134	7.97459	10.959	11.9239	3.65591	5.52498	4.74377	2.25492	5.60949	4.85012	7.25051	2.58853		336+	174	333.241	1.91056	4.66571	9.29273	4.04489	5.07466		1.79334	2.60214	1.41826	1.93663		336+	174	333.241	1.91056	0.502081	0.797076	0.866942	0.54609		0.192983	0.279479	0.303976	0.208403		0.0263467
337+	151	758.527	1.92145	1.56353	3.85401	3.52242	2.49974	5.29798	6.99997	6.72238	8.80937	1.69278	2.90224	2.43904	1.03172	3.91099	4.03279	6.50673	2.19548		337+	151	758.527	1.92145	2.85992	6.95743	2.01644	4.1615		1.03883	1.44228	0.82415	1.77433		337+	151	758.527	1.92145	0.411061	0.484547	0.705068	0.598137		0.149312	0.198042	0.288172	0.255026		0.0036514
338+	163	257.226	5.91655	0.221014	0.678675	0.601278	0.724795	8.89697	8.08318	8.6849	13.6261	1.01832	1.69274	1.47182	0.946192	13.7227	18.9123	16.3775	9.01941		338+	163	257.226	5.91655	0.55644	9.82278	1.28227	14.508		0.229351	2.55885	0.359178	4.22823		338+	163	257.226	5.91655	0.0566479	0.0883838	2.30441	1.47697		0.0233489	0.0247573	0.645492	0.430451		0.000359577
339+	208	121.086	0.845008	11.459	2.1986	1.9282	1.96969	1.17285	1.58581	1.32265	1.15607	1.64017	1.03144	1.2457	1.38264	0.879213	1.62402	2.03467	2.44767		339+	208	121.086	0.845008	4.38888	1.30934	1.32499	1.7464		4.71493	0.198942	0.255029	0.668799		339+	208	121.086	0.845008	3.35197	0.758699	0.301897	1.33379		3.60098	0.146032	0.058108	0.510789		0.239663
340+	159	404.308	1.21462	5.04627	4.46541	3.50779	8.52402	0.311029	0.203983	1.69696	1.38024	0.663551	1.38993	0.881102	0.916868	0.205302	0.437629	0.253627	0.0920487		340+	159	404.308	1.21462	5.38587	0.898053	0.962864	0.247152		2.18615	0.752128	0.30593	0.143912		340+	159	404.308	1.21462	5.99728	3.89584	0.178776	0.275208		2.43432	1.23782	0.0568022	0.160249		0.00814855
341+	150	409.382	1.94245	3.20849	4.46905	4.65361	3.97592	9.20305	6.63578	8.90347	10.8568	4.96555	7.52537	6.87529	4.11048	12.0806	17.5793	14.6814	8.48419		341+	150	409.382	1.94245	4.07677	8.89977	5.86917	13.2064		0.645679	1.73662	1.59842	3.86714		341+	150	409.382	1.94245	0.458076	0.44442	1.43966	1.4839		0.0725501	0.121034	0.392079	0.434522		0.00200261
342+	98	478.448	5.84317	0	0.00794965	0.0512904	0.0452598	7.94181	7.13052	7.64296	11.8486	0.604447	1.19464	0.997138	0.605141	13.6981	18.068	15.4793	8.58299		342+	98	478.448	5.84317	0.026125	8.64098	0.850341	13.9571		0.0258992	2.1645	0.294775	4.00687		342+	98	478.448	5.84317	0.00302338	0.0609254	32.549	1.61522		0.00299725	0.0211201	11.2833	0.463705		0.000209266
343+	207	572.478	4.04774	16.0026	0.515721	0.0898331	0.0249888	0	0.00569758	0.034446	0	0.0252563	0.0188953	0.00890005	0.0040534	0	0	0	0		343+	207	572.478	4.04774	4.15827	0.0100359	0.0142763	0		7.89919	0.0164936	0.00957963	0		343+	207	572.478	4.04774	414.34	#DIV/0!	0.00343322	0		787.092	#DIV/0!	0.00230375	0		0.334034
344+	85	410.385	5.91655	3.09464	3.93125	3.78708	4.22589	7.45028	7.02878	7.08291	11.0851	2.75562	4.04968	3.96221	2.08305	12.1505	16.1936	14.8023	7.7879		344+	85	410.385	5.91655	3.75972	8.16177	3.21264	12.7336		0.479519	1.95787	0.956961	3.69915		344+	85	410.385	5.91655	0.460649	0.252297	0.85449	1.56015		0.0587518	0.0751526	0.25453	0.453228		0.00473089
345+	215	932.629	2.79303	0.0674296	0.264488	0.246169	0.127743	1.70514	1.31433	1.61615	6.23373	0.0841277	0.15003	0.139282	0.0146984	0.708398	0.370992	0.402107	0.105072		345+	215	932.629	2.79303	0.176457	2.71734	0.0970344	0.396642		0.0946384	2.35022	0.0620192	0.246909		345+	215	932.629	2.79303	0.0649375	0.24464	0.549903	0.145967		0.0348276	0.156361	0.351469	0.0908642		0.0740259
346+	169	205.195	5.91655	0	0.541404	0.671247	0.49008	7.80767	7.26154	7.51583	12.1321	1.00249	2.04823	1.70926	0.926963	13.1122	17.0111	14.5749	8.03581		346+	169	205.195	5.91655	0.425683	8.67928	1.42174	13.1835		0.293851	2.31265	0.546424	3.78991		346+	169	205.195	5.91655	0.0490459	0.107842	3.33989	1.51896		0.0338567	0.0414476	1.28364	0.436662		0.000397874
347+	213	735.679	6.39272	0	0	0	0	2.06256	1.64618	1.89694	3.14749	0.0961522	0.278308	0.213659	0.111593	3.35034	3.91661	2.98317	2.29573		347+	213	735.679	6.39272	0	2.18829	0.174928	3.13646		0	0.661977	0.0864186	0.679389		347+	213	735.679	6.39272	0	0.0557725	#DIV/0!	1.43329		0	0.0275529	#DIV/0!	0.310466		0.000576331
348+	93	388.255	1.92125	2.29796	5.65209	4.70955	4.08879	5.24123	7.7402	9.09795	7.41073	3.13404	4.41394	4.63717	2.1402	4.20838	4.74307	8.55791	2.8293		348+	93	388.255	1.92125	4.1871	7.37253	3.58134	5.08467		1.41394	1.59751	1.1669	2.45185		348+	93	388.255	1.92125	0.567933	0.70434	0.855326	0.689677		0.191785	0.229494	0.27869	0.332566		0.0244371
349+	189	1035.77	1.90407	1.98313	2.16344	1.89312	2.37609	5.03137	7.64022	5.60418	4.54899	1.04678	1.5284	0.942056	0.987917	3.05435	5.14506	8.60494	3.00462		349+	189	1035.77	1.90407	2.10395	5.70619	1.12629	4.95224		0.213421	1.35958	0.27148	2.63152		349+	189	1035.77	1.90407	0.368713	0.22743	0.535322	0.867872		0.0374017	0.0548196	0.129034	0.461169		0.00194787
350+	210	599.481	6.54746	0	0.125886	0.0822844	0.0805741	1.80396	2.4212	0.829902	2.52355	0.588555	1.17143	1.10587	0.599162	3.6873	5.94044	4.25494	2.40617		350+	210	599.481	6.54746	0.0721861	1.89465	0.866254	4.07221		0.0524939	0.777749	0.315702	1.46601		350+	210	599.481	6.54746	0.0380999	0.212723	12.0003	2.14932		0.0277063	0.0775258	4.37344	0.773762		0.00341051
351+	190	389.268	2.47273	2.9903	8.09911	7.9835	5.90036	1.33857	1.51202	1.85054	2.26122	8.32715	10.4763	14.0634	4.87392	2.52824	1.63679	2.30305	0.901116		351+	190	389.268	2.47273	6.24332	1.74058	9.4352	1.8423		2.39248	0.407025	3.85302	0.732772		351+	190	389.268	2.47273	3.58691	5.12143	1.51125	1.05844		1.37453	2.09142	0.617143	0.420992		0.00996078
352+	-1	613.27	2.17443	2.04096	2.67603	8.27045	4.0831	3.52025	0.374087	0.517558	0.404107	2.39155	1.02422	3.91922	0.474945	2.40083	1.36198	0.692185	0.480422		352+	-1	613.27	2.17443	4.26763	1.204	1.95248	1.23385		2.80166	1.5454	1.53901	0.863966		352+	-1	613.27	2.17443	3.54455	1.58243	0.457509	1.0248		2.32696	1.24732	0.360623	0.71758		0.103984
1-	1	833.543	1.92653	54.6808	96.8983	170.115	20.209	232.518	292.979	196.567	544.068	25.3356	60.8344	72.2033	12.2296	296.57	153.119	227.488	138.651		1-	1	833.543	1.92653	85.4757	316.533	42.6507	203.957		64.5557	156.82	28.4562	72.9845		1-	1	833.543	1.92653	0.270037	0.209116	0.498981	0.644348		0.203946	0.13952	0.332916	0.230575		0.0344168
2-	5	748.614	6.54305	5.25601	1.45973	1.03226	0.136004	33.4799	62.8589	29.8673	88.4436	19.8731	34.4243	39.1293	15.596	257.584	285.006	204.693	146.073		2-	5	748.614	6.54305	1.971	53.6624	27.2557	223.339		2.2584	27.4945	11.2963	61.3551		2-	5	748.614	6.54305	0.0367296	0.122037	13.8284	4.16193		0.0420853	0.0505793	5.73128	1.14335		0.00953779
3-	3	573.328	1.90514	82.1007	106.723	160.116	27.7912	169.025	227.391	157.731	314.988	30.8224	55.0938	73.093	15.1688	234.736	143.359	195.361	190.966		3-	3	573.328	1.90514	94.1827	217.284	43.5445	191.105		54.9492	71.9344	25.6484	37.4232		3-	3	573.328	1.90514	0.433455	0.227856	0.462341	0.87952		0.252892	0.134211	0.272326	0.172232		0.0346499
4-	1	834.546	1.92653	28.0131	50.217	87.3282	10.5845	118.719	150.915	100.787	276.149	13.2466	31.9555	36.425	6.3719	153.317	78.3977	116.064	71.5301		4-	1	834.546	1.92653	44.0357	161.643	21.9997	104.827		33.1067	79.1047	14.469	37.7921		4-	1	834.546	1.92653	0.272426	0.209867	0.499589	0.648512		0.204814	0.138027	0.328573	0.2338		0.0336055
5-	5	749.618	6.54305	2.55216	0.7246	0.510915	0.0668666	16.5585	30.9541	14.7576	43.0166	9.70446	16.9275	19.1883	7.65486	127.139	141.534	100.109	71.0718		5-	5	749.618	6.54305	0.963635	26.3217	13.3688	109.963		1.09388	13.2819	5.55599	31.0985		5-	5	749.618	6.54305	0.0366099	0.121575	13.8733	4.17767		0.0415579	0.0505258	5.76566	1.18148		0.00890979
6-	5	747.609	6.54305	2.5495	0.758114	0.528465	0.0727679	15.8916	31.3696	14.3961	45.7304	9.89849	17.4986	19.7844	8.24462	128.739	138.234	103.647	76.1949		6-	5	747.609	6.54305	0.977211	26.8469	13.8565	111.704		1.0862	14.7432	5.644	27.808		6-	5	747.609	6.54305	0.0363994	0.124047	14.1797	4.16077		0.0404589	0.0505265	5.77562	1.0358		0.0128279
7-	3	574.331	1.90514	26.2726	34.1875	51.3636	8.81404	52.8913	71.4438	49.5393	103.346	9.75642	17.8449	22.8595	4.84809	72.7967	45.3189	62.9164	61.8872		7-	3	574.331	1.90514	30.1594	69.3052	13.8272	60.7298		17.6689	24.654	8.06061	11.3904		7-	3	574.331	1.90514	0.435168	0.227684	0.458471	0.876267		0.254944	0.132729	0.267267	0.164352		0.0417034
8-	12	635.453	2.52303	164.72	134.898	80.8315	69.2946	1.04337	0.715591	1.51056	6.99005	40.9126	21.202	25.1197	8.02731	4.09523	4.95424	0.604975	3.40085		8-	12	635.453	2.52303	112.436	2.56489	23.8154	3.26383		45.0859	2.96808	13.5414	1.88299		8-	12	635.453	2.52303	43.8366	7.29678	0.211813	1.2725		17.5781	4.14894	0.120437	0.734142		0.00281332
9-	4	277.217	0.895862	373.537	194.687	150.974	143.416	75.0621	90.0296	52.3358	86.2713	85.7481	45.0037	91.176	63.5669	108.017	144.949	92.422	110.791		9-	4	277.217	0.895862	215.654	75.9247	71.3737	114.045		107.654	16.9625	21.2531	22.1322		9-	4	277.217	0.895862	2.84036	0.625839	0.330965	1.50208		1.41791	0.186357	0.0985519	0.291503		0.0426642
10-	4	279.233	0.961843	305.225	135.315	83.0907	103.311	3.12806	3.06972	2.55186	4.15377	40.2741	19.2413	37.8104	22.5619	10.4224	13.1172	4.27254	9.87139		10-	4	279.233	0.961843	156.735	3.22585	29.9719	9.42088		101.301	0.670631	10.6086	3.71367		10-	4	279.233	0.961843	48.5872	3.18144	0.191226	2.92043		31.4028	1.12608	0.0676851	1.15122		0.0230772
11-	1	835.549	1.90514	8.68139	14.8867	27.161	3.26828	36.0429	45.4698	29.8201	83.6509	3.95634	9.70677	11.3064	2.15833	45.2746	23.5486	35.267	21.2988		11-	1	835.549	1.90514	13.4994	48.7459	6.78195	31.3473		10.2706	24.143	4.41161	11.1224		11-	1	835.549	1.90514	0.276933	0.216349	0.502391	0.643075		0.210696	0.140733	0.326801	0.228172		0.0362063
12-	5	750.622	6.54305	0.669896	0.189712	0.13795	0.0186421	4.49526	8.44688	4.05087	11.7047	2.69613	4.63606	5.2396	2.09961	34.9804	38.4004	27.2751	19.3299		12-	5	750.622	6.54305	0.25405	7.17443	3.66785	29.9965		0.286335	3.60913	1.50681	8.49799		12-	5	750.622	6.54305	0.0354105	0.122276	14.4375	4.18102		0.0399105	0.050233	5.93116	1.18448		0.00873091
13-	10	513.307	1.90514	6.44627	48.3285	49.2445	12.1145	47.3741	70.7893	40.0476	79.0567	17.4466	17.6992	31.6826	4.82445	58.1215	54.4695	44.3819	26.4529		13-	10	513.307	1.90514	29.0334	59.3169	17.9132	45.8565		22.929	18.5761	10.9723	14.1808		13-	10	513.307	1.90514	0.489463	0.390636	0.616986	0.773076		0.386551	0.239276	0.377921	0.239069		0.0859492
14-	11	555.318	1.8944	53.9514	30.2726	28.9371	14.0616	38.7725	46.1809	37.6322	52.4421	13.8699	12.7908	19.0158	10.4583	46.0703	51.464	53.365	66.4947		14-	11	555.318	1.8944	31.8057	43.7569	14.0337	54.3485		16.491	6.92012	3.61371	8.66692		14-	11	555.318	1.8944	0.726872	0.258217	0.441233	1.24205		0.376878	0.0664914	0.113618	0.19807		0.229828
15-	14	765.619	4.25137	0.935393	0.524735	0.560042	0.0941017	23.3743	17.562	1.91918	47.0055	0.539903	1.43092	2.46842	0.132061	69.429	75.9868	35.0275	31.7963		15-	14	765.619	4.25137	0.528568	22.4652	1.14283	53.0599		0.344128	18.7015	1.03688	22.883		15-	14	765.619	4.25137	0.0235283	0.0215384	2.16212	2.36187		0.0153183	0.0195417	1.96168	1.0186		0.0574037
16-	12	636.456	2.52303	66.2339	54.6614	32.8499	27.9196	0.421583	0.288823	0.617397	2.84022	16.5557	8.61615	10.2124	3.24867	1.68183	2.00706	0.243011	1.39062		16-	12	636.456	2.52303	45.4162	1.04201	9.65823	1.33063		18.1006	1.20638	5.47875	0.767554		16-	12	636.456	2.52303	43.5853	7.25838	0.21266	1.27699		17.3709	4.11741	0.120634	0.736611		0.00273229
17-	39	181.071	0.794389	52.2036	0.822068	0.0992043	0.104367	0.021054	0.0197549	0.0640127	0.02756	0.130009	0.0454957	0.0671214	0.0570873	0.28639	0.221085	0.0225383	8.52867		17-	39	181.071	0.794389	13.3073	0.0330954	0.0749284	2.26467		25.9331	0.0208924	0.0377688	4.17751		17-	39	181.071	0.794389	402.09	0.0330858	0.00563062	68.4286		783.587	0.0166774	0.0028382	126.226		0.345454
18-	7	255.233	1.29915	241.658	140.495	94.0703	126.613	10.6902	10.1951	9.60776	24.25	106.089	20.2167	54.6979	22.1775	50.6393	64.216	14.0811	42.7117		18-	7	255.233	1.29915	150.709	13.6858	50.7953	42.912		63.6778	7.0567	40.111	21.1726		18-	7	255.233	1.29915	11.0121	1.18371	0.337042	3.13552		4.65285	0.934727	0.266149	1.54705		0.00522013
19-	14	766.621	4.25137	0.520133	0.29097	0.297178	0.0538037	13.7938	10.0875	1.32644	28.1563	0.390446	1.12672	1.78039	0.0900843	39.847	44.5178	20.6162	19.1119		19-	14	766.621	4.25137	0.290521	13.341	0.846912	31.0232		0.190439	11.1749	0.759568	13.0403		19-	14	766.621	4.25137	0.0217765	0.0272993	2.91514	2.3254		0.0142747	0.0244839	2.6145	0.977458		0.0582129
20-	21	313.114	1.8944	22.5467	14.0572	11.4036	4.89034	6.18717	8.11269	3.44295	6.49133	6.22932	4.004	9.42434	2.58595	10.1246	11.6975	6.75175	19.5109		20-	21	313.114	1.8944	13.2245	6.05853	5.5609	12.0212		7.3114	1.93776	2.98033	5.40261		20-	21	313.114	1.8944	2.18278	0.462593	0.420502	1.98417		1.20679	0.247924	0.225365	0.891735		0.10694
21-	24	773.521	1.90514	2.2152	4.63039	7.90857	1.03298	10.1541	12.3785	10.6954	23.8328	0.923454	3.13272	3.03229	0.685373	14.2269	6.18815	10.9399	6.4633		21-	24	773.521	1.90514	3.94678	14.2652	1.94346	9.45457		3.03599	6.44832	1.31948	3.85567		21-	24	773.521	1.90514	0.276673	0.205558	0.492416	0.662772		0.212825	0.13956	0.334318	0.270285		0.0274966
22-	15	764.61	5.20969	0.634322	0.207392	0.153741	0.0440948	13.597	10.0448	1.84856	28.2316	0.861022	3.01982	6.37791	0.265522	47.8178	69.0164	16.0238	31.097		22-	15	764.61	5.20969	0.259888	13.4305	2.63107	40.9888		0.258709	11.0258	2.76398	22.7544		22-	15	764.61	5.20969	0.0193506	0.06419	10.1239	3.05192		0.0192628	0.0674327	10.6353	1.69423		0.0541449
23-	3	575.334	1.90514	3.57613	5.49476	9.54617	1.09419	11.6125	15.6998	10.463	21.6583	1.34062	2.98713	3.60326	0.571016	15.7015	9.32535	13.3198	13.1646		23-	3	575.334	1.90514	4.92781	14.8584	2.12551	12.8778		3.56718	5.05975	1.40933	2.63761		23-	3	575.334	1.90514	0.331652	0.165051	0.431329	0.866704		0.240078	0.109438	0.285995	0.177517		0.0184092
24-	22	253.093	1.8944	15.3884	15.5315	11.3034	6.95324	4.41857	5.58366	2.31314	4.69259	8.0707	3.83232	9.22315	4.065	8.13053	11.6346	5.34548	16.5667		24-	22	253.093	1.8944	12.2941	4.25199	6.29779	10.4193		4.06456	1.38496	2.75469	4.83907		24-	22	253.093	1.8944	2.89138	0.604434	0.51226	2.45046		0.95592	0.264382	0.224065	1.13807		0.00955783
25-	10	514.31	1.90514	1.82265	14.2518	13.8916	3.44711	14.0731	20.0691	11.681	23.3598	5.05059	4.77768	8.66114	1.38794	17.0836	16.1329	13.3695	7.93299		25-	10	514.31	1.90514	8.35329	17.2957	4.96934	13.6297		6.6379	5.3658	2.97205	4.1116		25-	10	514.31	1.90514	0.482968	0.364595	0.594896	0.788041		0.383788	0.218056	0.355793	0.237723		0.0809945
26-	4	278.22	0.895862	72.7192	37.6185	29.1677	27.9496	14.6874	17.5982	10.098	16.9866	16.699	8.63268	17.4671	12.4107	20.4874	28.0411	17.9161	21.4048		26-	4	278.22	0.895862	41.8637	14.8425	13.8024	21.9623		21.0149	3.40222	4.10215	4.31315		26-	4	278.22	0.895862	2.82053	0.628455	0.329697	1.47969		1.41585	0.186781	0.0979882	0.290594		0.0441657
27-	20	951.548	5.10344	8.42635	16.7146	17.3398	4.97258	8.37345	8.5985	9.9811	19.7143	7.34884	19.5793	18.0932	2.59359	6.96276	4.97696	2.01565	2.86109		27-	20	951.548	5.10344	11.8633	11.6668	11.9037	4.20411		6.13247	5.41186	8.25933	2.22115		27-	20	951.548	5.10344	1.01684	2.83145	1.00341	0.360347		0.525632	1.96458	0.696207	0.190381		0.963239
28-	1	835.559	2.1691	20.2629	27.5908	17.3066	8.43479	1.23668	1.22059	1.92073	2.75925	11.0338	11.9535	16.2197	4.91528	2.97578	3.01461	2.52692	2.02758		28-	1	835.559	2.1691	18.3988	1.78431	11.0306	2.63622		7.92555	0.727278	4.66104	0.462194		28-	1	835.559	2.1691	10.3114	4.18424	0.599528	1.47745		4.4418	1.76808	0.253334	0.259032		0.00584528
29-	11	556.321	1.8944	17.1564	9.21011	9.20879	4.443	11.9284	15.0506	11.7979	15.8831	4.22327	4.09342	5.92918	3.29779	14.8729	15.551	17.1795	21.4795		29-	11	556.321	1.8944	10.0046	13.665	4.38592	17.2707		5.2708	2.10884	1.1072	2.96812		29-	11	556.321	1.8944	0.732131	0.253951	0.438391	1.26386		0.385715	0.0641085	0.110669	0.217206		0.244679
30-	1	836.551	1.90514	1.41845	3.18333	6.33798	0.519667	7.76254	9.62783	6.96893	17.8244	0.917619	2.16555	2.52851	0.356967	10.1314	5.00943	7.81174	4.90229		30-	1	836.551	1.90514	2.86486	10.5459	1.49216	6.96371		2.56619	4.97868	1.02408	2.50479		30-	1	836.551	1.90514	0.271655	0.214277	0.52085	0.660322		0.243335	0.14706	0.357463	0.237513		0.0336156
31-	31	837.574	2.48933	20.8678	19.8279	9.48243	5.83887	0.779456	0.779688	0.953393	2.23737	7.15222	7.55654	6.95972	2.43017	1.3926	0.808669	0.457473	0.632773		31-	31	837.574	2.48933	14.0042	1.18748	6.02466	0.82288		7.4865	0.704709	2.4092	0.405976		31-	31	837.574	2.48933	11.7933	7.32144	0.430203	0.692965		6.30454	2.92777	0.172034	0.341881		0.0143381
32-	2	277.217	2.81131	186.18	194.665	186.335	126.561	124.901	145.65	112.556	201.865	124.203	92.35	162.455	83.0144	172.018	246.06	131.551	139.532		32-	2	277.217	2.81131	173.435	146.243	115.506	172.29		31.4997	39.5156	35.9248	52.2011		32-	2	277.217	2.81131	1.18594	0.670413	0.665988	1.17811		0.215392	0.208513	0.207137	0.356947		0.323205
33-	4	280.236	0.961843	58.7824	26.3891	16.2755	19.9403	0.547261	0.538558	0.478881	0.735139	7.78228	3.74421	7.33684	4.40911	1.89408	2.46107	0.773412	1.86182		33-	4	280.236	0.961843	30.3468	0.57496	5.81811	1.7476		19.4126	0.111027	2.03722	0.705356		33-	4	280.236	0.961843	52.7808	3.32921	0.191721	3.03951		33.7633	1.16573	0.0671314	1.22679		0.0220201
34-	23	575.344	2.48933	22.7888	33.1556	16.1711	10.79	0.496881	0.497462	0.698076	1.43622	14.5739	14.0347	17.8065	5.01556	2.22096	1.79635	0.964575	1.20453		34-	23	575.344	2.48933	20.7264	0.78216	12.8577	1.5466		9.63017	0.446207	5.48696	0.569474		34-	23	575.344	2.48933	26.4989	8.31348	0.620352	1.97735		12.3123	3.54775	0.264733	0.728078		0.00609502
35-	28	450.349	3.47819	10.8785	11.2784	10.1116	3.91343	1.19579	0.903406	1.5261	6.68128	10.4616	16.9372	19.1122	4.33526	3.59637	4.80382	0.606581	2.4468		35-	28	450.349	3.47819	9.04549	2.57664	12.7116	2.86339		3.45546	2.74822	6.68454	1.78599		35-	28	450.349	3.47819	3.51057	4.43934	1.40529	1.11129		1.34107	2.33448	0.738991	0.693144		0.0262754
36-	6	255.233	2.8857	125.217	101.929	83.4417	63.2872	42.2459	43.3666	48.3057	91.9943	64.3335	41.6481	71.0695	23.498	66.2952	113.931	34.7542	44.9401		36-	6	255.233	2.8857	93.4688	56.4781	50.1373	64.98		26.4008	23.8234	21.767	35.1809		36-	6	255.233	2.8857	1.65496	0.771579	0.536406	1.15053		0.467452	0.33498	0.23288	0.622913		0.0826853
37-	17	568.427	4.4348	14.1054	17.5026	14.9126	3.22541	5.48589	6.45983	8.619	25.4457	5.39722	11.7657	15.3542	1.03283	17.4654	18.6752	4.08908	10.4714		37-	17	568.427	4.4348	12.4365	11.5026	8.38749	12.6753		6.3094	9.38714	6.40262	6.77062		37-	17	568.427	4.4348	1.08119	0.661722	0.674426	1.10195		0.548519	0.505127	0.514825	0.588616		0.87426
38-	34	820.526	1.92653	1.09855	1.37455	3.51261	0.110444	3.35212	1.08597	2.87546	9.45703	0.138454	0.626465	0.904886	0.13622	4.2009	0.106208	2.85716	1.90075		38-	34	820.526	1.92653	1.52404	4.19264	0.451506	2.26626		1.43249	3.64265	0.380162	1.72157		38-	34	820.526	1.92653	0.363502	0.19923	0.296257	0.540531		0.341666	0.167749	0.249444	0.410617		0.221649
39-	9	283.264	2.02673	121.022	72.9265	68.1282	85.7252	10.971	8.99196	13.4155	29.8049	107.499	36.4562	47.8175	22.2909	40.2074	66.3285	22.7734	31.5112		39-	9	283.264	2.02673	86.9504	15.7958	53.5159	40.2051		23.8976	9.51299	37.473	18.8138		39-	9	283.264	2.02673	5.50464	1.33107	0.615476	2.5453		1.51291	0.932045	0.43097	1.19106		0.00146948
40-	8	279.232	2.45456	121.306	119.029	97.2401	74.6408	6.80493	7.04401	7.26106	16.6033	76.2779	61.9676	107.38	40.3843	26.6985	32.4561	8.27241	14.0943		40-	8	279.232	2.45456	103.054	9.42833	71.5025	20.3803		21.8285	4.78697	28.1025	11.1334		40-	8	279.232	2.45456	10.9302	3.50841	0.693835	2.1616		2.3152	1.37891	0.272697	1.18085		0.000157223
41-	20	952.55	5.10344	6.46493	12.7143	13.27	3.78213	6.33327	6.56977	7.57281	15.021	5.57085	14.948	13.8494	1.9524	5.30094	3.79847	1.52174	2.18127		41-	20	952.55	5.10344	9.05783	8.87422	9.08015	3.20061		4.67861	4.13295	6.33237	1.69573		41-	20	952.55	5.10344	1.02069	2.83701	1.00246	0.360664		0.527214	1.97849	0.699104	0.191085		0.955001
42-	41	374.245	0.827416	0	0.000797659	0	0.000389547	0	0	0	0	1.61121	0.90389	3.5977	0.859957	9.00673	10.1703	0.727664	9.89755		42-	41	374.245	0.827416	0.000296802	0	1.74319	7.45056		0.00038107	0	1.28337	4.50939		42-	41	374.245	0.827416	#DIV/0!	0.233968	5873.25	#DIV/0!		#DIV/0!	0.172252	4324.01	#DIV/0!		0.170307
43-	34	819.527	1.92653	1.51983	2.10188	4.15703	0.428874	5.68888	6.33691	4.66113	13.3508	0.469769	1.38758	1.50453	0.224031	6.74394	3.29122	4.68408	3.22805		43-	34	819.527	1.92653	2.0519	7.50943	0.896479	4.48682		1.56539	3.95491	0.644252	1.64797		43-	34	819.527	1.92653	0.273243	0.199803	0.436901	0.597491		0.208457	0.143588	0.313978	0.219454		0.0425536
44-	42	329.191	0.961843	0.0118921	0.00455371	0.00692567	0.00536021	0	0	0	0.00115413	3.90218	0.731028	3.64307	1.32052	8.91069	6.70953	0.510046	8.25195		44-	42	329.191	0.961843	0.00718292	0.000288533	2.3992	6.09556		0.00329026	0.000577067	1.60753	3.83623		44-	42	329.191	0.961843	24.8946	0.393598	334.014	21126		11.4034	0.263722	223.8	13295.6		0.00616228
45-	13	283.264	3.62452	61.8547	43.5084	31.9285	21.6707	7.03981	6.41231	6.79824	24.9544	40.8792	25.4936	39.1671	7.88225	31.5059	48.8834	6.27017	20.5147		45-	13	283.264	3.62452	39.7406	11.3012	28.3555	26.7935		17.2316	9.10579	15.287	17.9889		45-	13	283.264	3.62452	3.5165	1.0583	0.713516	2.37086		1.52476	0.570549	0.38467	1.59177		0.0266859
46-	15	765.613	5.20969	0.312299	0.0821586	0.0751403	0.0209637	6.72373	4.88298	0.859558	14.1336	0.436066	1.52897	3.19821	0.134347	23.8047	33.635	7.98781	15.1927		46-	15	765.613	5.20969	0.12264	6.64997	1.3244	20.155		0.129362	5.55763	1.38545	11.0709		46-	15	765.613	5.20969	0.0184422	0.0657106	10.7991	3.03084		0.019453	0.0687394	11.2968	1.6648		0.0571891
47-	48	501.307	0.961843	17.914	1.78861	1.17211	1.0133	0.0124513	0.00295393	0.416241	0.720187	0.313788	0.149422	0.246797	0.0508438	0.0738578	0.106006	0.00357811	0.107116		47-	48	501.307	0.961843	5.47199	0.287958	0.190213	0.0726395		8.30138	0.346607	0.114834	0.0485556		47-	48	501.307	0.961843	19.0027	2.61858	0.0347611	0.252257		28.8284	1.58087	0.0209857	0.16862		0.25857
48-	24	774.524	1.90514	0.995649	2.0723	4.01556	0.471787	5.61453	5.52374	4.81526	10.8839	0.411039	1.64732	1.45581	0.306379	7.03309	3.28436	5.30066	3.07493		48-	24	774.524	1.90514	1.88882	6.70936	0.955138	4.67326		1.56657	2.80587	0.694437	1.86602		48-	24	774.524	1.90514	0.281521	0.204384	0.505679	0.696529		0.233491	0.148598	0.367655	0.278123		0.0240048
49-	5	751.627	6.54305	0.118411	0.033979	0.0283529	0.00344518	0.808343	1.42815	0.6951	2.14012	0.453127	0.795872	0.965795	0.355345	6.20475	6.7632	4.65471	3.31117		49-	5	751.627	6.54305	0.046047	1.26793	0.642535	5.23346		0.0500338	0.664767	0.286567	1.56137		49-	5	751.627	6.54305	0.0363167	0.122774	13.9539	4.12756		0.0394611	0.0547568	6.22337	1.23144		0.0105072
50-	46	441.286	0.961843	16.6729	2.44598	1.19996	2.20136	0.0679852	0.0222547	1.50203	2.63333	0.24779	0.109984	0.260138	0.137146	0.278169	0.497299	0.0245498	0.36626		50-	46	441.286	0.961843	5.63005	1.0564	0.188765	0.291569		7.3816	1.25588	0.0762649	0.199485		50-	46	441.286	0.961843	5.32946	0.647409	0.0335281	0.276003		6.9875	0.261567	0.0135461	0.188834		0.267658
51-	43	779.598	6.54305	0.198679	0.0432676	0.0350949	0.00305453	0.79263	1.44706	0.709732	2.62605	0.484674	0.832756	0.968937	0.406532	7.24262	8.12153	5.52997	4.43746		51-	43	779.598	6.54305	0.0700239	1.39387	0.673225	6.3329		0.0875079	0.885178	0.270538	1.65973		51-	43	779.598	6.54305	0.0502372	0.106306	9.61421	4.5434		0.0627807	0.0427194	3.86351	1.19074		0.0247445
52-	50	211.01	0.827416	16.5858	0.130535	0.00610626	0.00557462	0.00795886	0.00927753	0.00600839	0.00544868	0.0147996	0.00181981	0.00197567	0.000342371	0.00731745	0.00479069	0.000202414	0.524444		52-	50	211.01	0.827416	4.18201	0.00717337	0.00473436	0.134189		8.26941	0.00176788	0.00675039	0.260187		52-	50	211.01	0.827416	582.991	0.0352814	0.00113208	18.7065		1152.79	0.0503053	0.00161415	36.2712		0.351607
53-	38	763.602	6.54305	0.446395	0.0973796	0.0711182	0.007644	1.03223	1.91437	0.990668	3.91306	0.73753	1.26392	1.38486	0.565059	9.66134	11.0174	5.25388	6.63679		53-	38	763.602	6.54305	0.155634	1.96258	0.987844	8.14235		0.197467	1.36832	0.398015	2.65727		53-	38	763.602	6.54305	0.0793008	0.121322	6.34721	4.1488		0.100616	0.0488821	2.55737	1.35397		0.0399035
54-	19	428.366	2.81131	5.73998	5.24439	5.40667	3.39603	7.34998	7.65245	2.50026	8.74412	13.4657	17.3514	17.9202	9.11178	12.783	21.945	13.4179	11.5956		54-	19	428.366	2.81131	4.94676	6.5617	14.4623	14.9354		1.05421	2.77305	4.07945	4.73372		54-	19	428.366	2.81131	0.753884	0.968324	2.92359	2.27614		0.160661	0.27314	0.824671	0.721417		0.318063
55-	12	637.459	2.52303	16.1228	12.5922	7.54639	6.54525	0.0632043	0.0394507	0.100473	0.553603	3.71315	1.9338	2.29932	0.739762	0.328657	0.42392	0.0275928	0.286605		55-	12	637.459	2.52303	10.7017	0.189183	2.17151	0.266694		4.47937	0.244242	1.22466	0.169435		55-	12	637.459	2.52303	56.5678	8.14234	0.202913	1.40971		23.6774	4.59203	0.114437	0.895617		0.00337213
56-	33	735.38	1.67639	1.08155	4.95693	5.05222	1.59446	6.67074	6.43922	8.27948	8.4478	2.72391	2.36996	4.57081	1.01779	4.4604	2.5096	3.57661	1.65781		56-	33	735.38	1.67639	3.17129	7.45931	2.67062	3.05111		2.12758	1.05075	1.46467	1.22431		56-	33	735.38	1.67639	0.425145	0.875295	0.842124	0.409033		0.285225	0.480047	0.461854	0.164131		0.0111752
57-	26	815.533	1.92653	8.69806	4.02967	6.09749	2.26716	8.94338	9.98132	9.34911	12.5158	1.3617	1.99635	2.44513	1.48774	7.43497	9.34584	13.7853	12.6168		57-	26	815.533	1.92653	5.2731	10.1974	1.82273	10.7957		2.76838	1.60354	0.497423	2.92408		57-	26	815.533	1.92653	0.517101	0.168838	0.345666	1.05867		0.271479	0.046076	0.0943323	0.286747		0.0217072
58-	47	809.646	6.15591	0.561846	0.0347159	0.0170732	0.00198499	0.0447909	0.0498086	0.00483632	1.2356	0.0301241	0.0866463	0.443446	0.00400191	5.29995	4.04546	0.424761	3.36773		58-	47	809.646	6.15591	0.153905	0.333759	0.141055	3.28448		0.272289	0.601564	0.204524	2.0677		58-	47	809.646	6.15591	0.461127	0.0429459	0.916504	9.84087		0.815827	0.0622698	1.3289	6.19519		0.605566
59-	1	836.562	2.1691	10.6843	14.43	9.26687	4.52465	0.61437	0.648941	1.04065	1.5403	5.69713	6.16805	8.41882	2.50008	1.48128	1.50843	1.28789	1.05104		59-	1	836.562	2.1691	9.72645	0.961065	5.69602	1.33216		4.09517	0.431842	2.43929	0.211579		59-	1	836.562	2.1691	10.1205	4.27577	0.585622	1.38613		4.26107	1.83108	0.25079	0.220151		0.00533742
60-	15	763.604	5.08682	0.440789	0.186756	0.145581	0.0387591	6.4575	5.17937	1.34588	14.4725	0.453387	1.5013	3.20425	0.177337	26.4204	41.0984	7.32125	17.697		60-	15	763.604	5.08682	0.202971	6.86381	1.33407	23.1343		0.170372	5.51791	1.37103	14.296		60-	15	763.604	5.08682	0.0295712	0.0576663	6.5727	3.37047		0.0248217	0.059264	6.7548	2.0828		0.0523515
61-	31	838.577	2.48933	10.6386	10.3938	5.18914	3.06993	0.397825	0.395936	0.496021	1.10846	3.83307	4.20302	4.05766	1.50757	0.806807	0.407919	0.21862	0.327791		61-	31	838.577	2.48933	7.32288	0.599559	3.40033	0.440284		3.78881	0.342468	1.27098	0.25637		61-	31	838.577	2.48933	12.2138	7.72304	0.464343	0.734346		6.31932	2.88674	0.173563	0.427597		0.0122985
62-	52	503.323	1.02661	12.2253	0.734583	0.333245	0.62793	0	0	0.0305256	0.0348985	0.0748701	0.0275397	0.0616753	0.017534	0.0124742	0.00583742	0	0.0164948		62-	52	503.323	1.02661	3.48026	0.016356	0.0454048	0.00870159		5.83248	0.0189705	0.0272573	0.00727753		62-	52	503.323	1.02661	212.781	5.21798	0.0130464	0.532011		356.595	3.13245	0.00783197	0.444945		0.279799
63-	25	295.103	1.8944	28.022	9.58556	6.95942	5.47208	3.83946	4.66883	2.42999	4.67063	7.67949	4.45489	8.78463	5.034	6.76472	11.8077	4.8213	11.3786		63-	25	295.103	1.8944	12.5098	3.90223	6.48825	8.69308		10.4804	1.05666	2.077	3.44587		63-	25	295.103	1.8944	3.2058	0.74637	0.518655	2.22772		2.68574	0.238926	0.166031	0.883052		0.153311
64-	35	995.595	1.65466	1.43586	5.06785	4.80099	1.3481	5.5357	5.49351	5.80052	7.40605	2.65961	1.93877	4.24321	0.86031	3.83009	1.93871	2.51653	2.36409		64-	35	995.595	1.65466	3.1632	6.05894	2.42548	2.66236		2.04844	0.908293	1.41958	0.815987		64-	35	995.595	1.65466	0.522071	0.911026	0.766779	0.439409		0.338085	0.533203	0.448778	0.134675		0.0415129
65-	19	429.372	2.81131	1.44578	2.03398	2.43468	1.19132	4.00352	4.3462	0.701778	3.63328	6.81401	10.0118	10.553	4.77038	6.80205	11.8575	8.33119	5.36475		65-	19	429.372	2.81131	1.77644	3.1712	8.03729	8.08887		0.56312	1.67182	2.7323	2.78914		65-	19	429.372	2.81131	0.560181	0.993624	4.52437	2.55073		0.177573	0.337785	1.53807	0.879523		0.164905
66-	29	1093.76	1.92653	4.38365	4.8828	5.77356	1.44879	6.32365	8.1284	6.10492	10.7875	1.32525	2.45919	3.18817	0.814224	5.35531	5.80911	7.89242	8.48549		66-	29	1093.76	1.92653	4.1222	7.83612	1.94671	6.88558		1.87269	2.16647	1.07589	1.53557		66-	29	1093.76	1.92653	0.526051	0.282722	0.47225	0.878697		0.238982	0.156252	0.260998	0.195961		0.0410007
67-	14	767.625	4.25137	0.132661	0.0747955	0.0797697	0.0145411	4.048	3.12932	0.340147	8.13429	0.106156	0.300182	0.513651	0.0232435	12.0166	14.0691	6.2838	5.90342		67-	14	767.625	4.25137	0.075442	3.91294	0.235808	9.56821		0.048312	3.22578	0.218582	4.10163		67-	14	767.625	4.25137	0.0192801	0.024645	3.12569	2.44528		0.0123467	0.0228446	2.89735	1.04822		0.0548429
68-	49	443.302	1.02661	11.5674	2.02658	1.55227	2.32532	0.00339495	0.00174673	0.0801276	0.109834	0.226062	0.0932836	0.226599	0.0871282	0.0607712	0.0384311	0.000810661	0.0668247		68-	49	443.302	1.02661	4.3679	0.0487759	0.158268	0.0417094		4.81022	0.0547182	0.078632	0.0298752		68-	49	443.302	1.02661	89.5502	3.79454	0.0362344	0.855123		98.6188	1.88523	0.0180023	0.612499		0.122682
69-	20	953.55	5.10344	3.45572	7.15281	7.43014	2.09804	3.53082	3.64992	4.20923	8.40642	3.08291	8.37178	7.79195	1.06588	2.93125	2.02575	0.812867	1.14859		69-	20	953.55	5.10344	5.03418	4.9491	5.07813	1.72961		2.66719	2.32378	3.57268	0.950375		69-	20	953.55	5.10344	1.01719	2.93599	1.00873	0.349481		0.538924	2.06559	0.709685	0.19203		0.963197
70-	40	825.64	4.25137	0.164048	0.0590262	0.0473332	0.00739648	2.49228	2.00509	0.146724	4.99563	0.0692703	0.124499	0.324084	0.0123733	8.6974	9.24984	3.41567	6.8658		70-	40	825.64	4.25137	0.0694511	2.40993	0.132557	7.05718		0.0668264	1.99822	0.135643	2.63283		70-	40	825.64	4.25137	0.0288187	0.0187832	1.90863	2.92837		0.0277296	0.0192205	1.95307	1.09249		0.0577443
71-	43	780.601	6.54305	0.1362	0.0287975	0.0178314	0.00172455	0.504947	0.867433	0.638043	1.68644	0.296575	0.517628	0.600059	0.249239	4.59008	4.74214	3.18463	2.60631		71-	43	780.601	6.54305	0.0461383	0.924216	0.415875	3.78079		0.0610618	0.529746	0.169586	1.05102		71-	43	780.601	6.54305	0.0499215	0.109997	9.01367	4.09081		0.0660688	0.0448546	3.67559	1.1372		0.0165459
72-	36	559.312	1.92653	2.21432	2.98839	4.0409	0.595643	4.56926	5.46699	3.52579	8.27521	0.731134	1.18563	1.72536	0.312996	6.28781	3.70997	4.22006	4.56267		72-	36	559.312	1.92653	2.45981	5.45931	0.988781	4.69513		1.45082	2.03798	0.606731	1.1181		72-	36	559.312	1.92653	0.450572	0.210597	0.401974	0.860022		0.265751	0.129226	0.246657	0.204805		0.0534387
73-	37	415.146	1.65466	0.170959	5.0752	4.00219	1.67016	6.14942	6.22304	4.19541	6.58137	2.43658	1.68573	3.69084	1.07519	3.57539	3.23237	3.53814	0.912095		73-	37	415.146	1.65466	2.72963	5.78731	2.22208	2.8145		2.22039	1.07791	1.12639	1.27754		73-	37	415.146	1.65466	0.471657	0.789513	0.814061	0.486322		0.383665	0.400211	0.412655	0.220749		0.0479571
74-	10	515.323	2.1691	2.11213	15.1322	6.51078	4.85149	0.129391	0.126481	0.223956	0.432267	8.23563	4.43405	10.7311	1.51634	1.70377	0.670223	0.191264	0.305391		74-	10	515.323	2.1691	7.15164	0.228024	6.22928	0.717663		5.621	0.143493	4.0713	0.688411		74-	10	515.323	2.1691	31.3636	8.67995	0.871028	3.14732		24.651	5.673	0.569282	3.01903		0.0489411
75-	38	764.606	6.54305	0.192149	0.0582686	0.0386703	0.00231939	0.637453	1.14186	0.606527	1.97373	0.441955	0.730554	0.772184	0.33915	6.02085	6.19657	3.39828	3.19816		75-	38	764.606	6.54305	0.0728519	1.08989	0.570961	4.70347		0.0828407	0.638284	0.213182	1.62628		75-	38	764.606	6.54305	0.0668431	0.121391	7.83728	4.31553		0.0760081	0.0453244	2.92624	1.49214		0.0195577
76-	18	281.248	1.12831	43.1233	26.1911	17.4586	20.8946	2.52913	2.77715	2.73459	6.47934	18.0734	5.72026	14.2421	5.57091	9.02803	8.73809	2.70166	6.99947		76-	18	281.248	1.12831	26.9169	3.63005	10.9017	6.86681		11.3857	1.90261	6.26783	2.91768		76-	18	281.248	1.12831	7.41503	1.58759	0.405012	1.89166		3.13651	0.912771	0.232858	0.803758		0.00684441
77-	34	821.529	1.92653	0.266739	0.00237253	1.11248	0	1.25486	1.16149	0.896514	3.48735	0.0207417	0.145531	0.217699	0.000567219	1.33428	0.415682	0.924211	0.527624		77-	34	821.529	1.92653	0.345399	1.70005	0.0961348	0.800449		0.52649	1.20116	0.103336	0.417442		77-	34	821.529	1.92653	0.203169	0.120101	0.27833	0.470838		0.30969	0.129098	0.299179	0.245546		0.0843709
78-	32	567.421	4.4348	5.94319	7.42106	6.49079	1.37738	2.32363	2.62544	3.28992	10.3763	2.14986	5.06538	6.32547	0.441872	7.26501	7.90343	1.63849	4.64692		78-	32	567.421	4.4348	5.3081	4.65382	3.49565	5.36346		2.69056	3.83628	2.68382	2.85518		78-	32	567.421	4.4348	1.14059	0.651752	0.658549	1.15249		0.578139	0.500389	0.505608	0.613513		0.789418
79-	45	475.167	1.65466	0.414456	1.92536	1.61866	0.530399	2.48284	2.69064	2.45059	3.57594	0.954519	0.720303	1.6153	0.3394	2.55751	1.20117	1.29273	0.852788		79-	45	475.167	1.65466	1.12222	2.8	0.90738	1.47605		0.76216	0.528114	0.535715	0.74547		79-	45	475.167	1.65466	0.400792	0.614736	0.80856	0.52716		0.2722	0.362939	0.477372	0.266239		0.0111126
80-	51	442.318	1.02661	9.79875	1.45784	1.21003	1.58308	0.00464393	0.0066473	0.0724111	0.0447316	0.469238	0.236352	0.255305	0.139905	0.00413482	0.00553084	0	0.00403579		80-	51	442.318	1.02661	3.51243	0.0321085	0.2752	0.00342536		4.19375	0.0325894	0.138877	0.00238342		80-	51	442.318	1.02661	109.393	80.3419	0.0783503	0.106681		130.612	40.5437	0.0395387	0.0742303		0.148041
81-	17	569.431	4.4348	5.59621	6.84722	5.87672	1.24644	2.17078	2.51317	3.42165	9.98029	2.09915	4.66063	5.99237	0.405627	6.8869	7.3509	1.62448	4.09927		81-	17	569.431	4.4348	4.89165	4.52147	3.28945	4.99039		2.48854	3.67729	2.51125	2.66409		81-	17	569.431	4.4348	1.08187	0.659156	0.672461	1.10371		0.550383	0.503218	0.513375	0.589209		0.873053
82-	44	621.438	2.48933	10.2731	7.99978	5.05563	4.14541	0.0349195	0.0237224	0.0574513	0.245983	2.90712	1.76762	1.78033	0.568168	0.14316	0.17739	0.0186247	0.125283		82-	44	621.438	2.48933	6.86847	0.0905192	1.75581	0.116114		2.80313	0.104588	0.955117	0.0684944		82-	44	621.438	2.48933	75.8786	15.1214	0.255633	1.28276		30.9672	8.22566	0.139058	0.756684		0.00290247
83-	47	810.648	6.15591	0.331186	0.026862	0.0139283	0.00166577	0.0267372	0.0287302	0.00180588	0.731971	0.0174006	0.051628	0.260882	0.0020452	3.15578	2.42503	0.250188	2.03322		83-	47	810.648	6.15591	0.0934105	0.197311	0.082989	1.96605		0.158851	0.356651	0.120393	1.23488		83-	47	810.648	6.15591	0.473417	0.042211	0.888433	9.96423		0.805076	0.0612357	1.28886	6.25856		0.613682
85-	16	281.248	3.10989	23.1622	15.5159	13.0786	7.77303	4.36734	4.73653	5.43313	12.8027	19.3976	20.2441	31.6074	7.57239	11.7677	18.0345	3.78663	7.66777		85-	16	281.248	3.10989	14.8824	6.83492	19.7054	10.3142		6.39671	4.00297	9.81924	6.09176		85-	16	281.248	3.10989	2.17741	1.91052	1.32407	1.50904		0.935887	0.952016	0.659787	0.891271		0.0768972
86-	5	749.624	6.15591	0.390007	0.0748312	0.0530337	0.0408782	0.106948	0.106659	0.0238396	1.6043	0.0806955	0.224244	0.421212	0.0155766	3.35256	2.28336	1.01403	2.20186		86-	5	749.624	6.15591	0.139687	0.460438	0.185432	2.21295		0.16747	0.76358	0.17974	0.955897		86-	5	749.624	6.15591	0.303379	0.083794	1.32748	4.80619		0.363718	0.0812218	1.28673	2.07606		0.443238
87-	30	227.201	0.994224	12.2049	20.179	8.53867	2.45691	0.252323	0.328509	0.181207	1.30651	1.14826	0.167833	0.877657	0.470539	12.8512	1.57903	0.370812	13.2101		87-	30	227.201	0.994224	10.8449	0.517138	0.666073	7.00279		7.40837	0.529677	0.433493	6.97938		87-	30	227.201	0.994224	20.9709	0.0951153	0.0614183	13.5414		14.3257	0.061903	0.0399722	13.4962		0.0319537
88-	7	256.236	1.29915	41.6746	24.4584	16.1991	21.958	1.72213	1.64067	1.60862	4.05388	18.3457	3.30622	9.4161	3.77555	8.58124	11.0885	2.31487	7.41927		88-	7	256.236	1.29915	26.0725	2.25632	8.7109	7.35098		10.9612	1.19932	6.99751	3.69007		88-	7	256.236	1.29915	11.5553	1.185	0.334103	3.25795		4.85799	0.951916	0.268386	1.63544		0.00498398
[truncated: 3 more columns]

## Sheet: Table S2B. Untargeted metab.
Supplementary Table2B. Sub-list of differentially accumulated metabolites (DAMs) subjected to the identification pipeline.
CompID	MZ	Time	ID	Tentative ID	Formula	Adduct Type
19	613.481	1.92145	5+	DG(22:6(4Z,7Z,10Z,13Z,16Z,19Z)/14:0/0:0)	C39H64O5	M+H
21	165.091	2.82922	7+	Eugenol	C10H12O2	M+H
20	431.386	2.82922	9+	DL-ALPHA-TOCOPHEROL	C29H50O2	M+H
24	792.56	1.92145	10+	MGDG(18:3(9Z,12Z,15Z)/18:3(9Z,12Z,15Z))	C45H74O10	M+NH4
29	397.382	2.50702	12+	Stigmastan-3,5-diene	C29H48	M+H
35	613.569	5.1406	13+	Solanesol	C45H74O	M+H-H2O
18	353.267	1.91056	14+	MG(0:0/18:3(6Z,9Z,12Z)/0:0)	C21H36O4	M+H
39	749.694	5.87962	15+	Undecaprenol	C55H90O	M+Na
19	614.484	1.92145	16+	nf	nf	nf
40	177.112	0.845008	17+	6,8-dihydroxy-octanoic acid	C8H16O4	M+H
24	793.563	1.92145	18+	PI(O-20:0/13:0)	C42H83O12P	M+H-H2O
20	430.379	2.82922	24+	nf	nf	nf
29	398.385	2.50702	30+	nf	nf	nf
43	610.539	1.28276	31+	DG(18:2(9Z,12Z)/16:0/0:0)	C37H68O5	M+NH4
58	397.382	5.02683	39+	Stigmastan-3,5-diene	C29H48	M+H
37	313.273	1.28276	51+	2-oxo-nonadecanoic acid	C19H36O3	M+H
32	293.246	1.91056	56+	8-hydroxy-11E-octadecen-9-ynoic acid	C19H32O2	M+H
51	337.273	1.28276	61+	3-Methyl-5-pentyl-2-furanundecanoic acid	C21H36O3	M+H
1	833.543	1.92653	1-	nf	nf	nf
5	748.614	6.54305	2-	nf	nf	nf
3	573.328	1.90514	3-	nf	nf	nf
12	635.453	2.52303	8-	9-Oxoasimicinone	C37H64O8	M-H
4	279.233	0.961843	10-	5Z,12Z-otadecadienoic acid	C18H32O2	M-H
7	255.233	1.29915	18-	2-Hexyldecanoic acid	C16H32O2	M-H
4	278.22	0.895862	26-	nf	nf	nf
2	277.217	2.81131	32-	3E,9Z,12Z-octadecatrienoic acid	C18H30O2	M-H
8	279.232	2.45456	40-	5Z,12Z-otadecadienoic acid	C18H32O2	M-H

## Sheet: Table S3. Targeted isoprenoids
Supplementary Table 3. Mean of targeted isoprenoids identified in purified plastids from red grape berry skins and leaves at green (E-L 34) and mature (E-L 38) developmental stages (n=4). Data are expressed as fold internal standard (IS, a-tocopherol acetate) level/gm DW.
								Fold IS/weight																	MEAN				ST. DEVIATION					FOLD CHANGE			T-TEST
metabolite	metabolite	Class	Chemical Formula	Exact Mass (m/z)	Identified Mass (m/z)	PDA (nm)	RT (min	PGB1	PGB2	PGB3	PGB4	PGL1	PGL2	PGL3	PGL4	PMB1	PMB2	PMB3	PMB4	PML1	PML2	PML3	PML4		PGB	PGL	PMB	PML	PGB	PGL	PMB	PML		PMB/PGB	PML/PGL		PGB/PGL	PMB/PML	PMB/PGB	PML/PGL
8-apo-b-carotenol	8-apo-b-carotenol	Carotenoid	C30H40O2	416.308	417.315	-	5.17					0.000598507	0.000789303	0.000870645	0.00136908	0.000154244	0.000349527	0.000255372	0.000280232		0.000131589	0.000365537	0.000226396			0.000906884	0.000259844	0.000241174		0.000328564	8.0891e-05	0.000117672			0.265937			0.811609		0.0217828
9-cis-violaxanthin	9-cis-violaxanthin	Carotenoid	C40H56O4	600.418	601.425	415-437-467	3.54	0.0219694	0.0254327	0.0221282	0.0241433	0.220625	0.267301	0.115677	0.144116	0.0388159	0.033474	0.0315267	0.0265478	0.0109034	0.0111727	0.0145558	0.0135131		0.0234184	0.18693	0.0325911	0.0125363	0.00166806	0.069534	0.0050722	0.00178495		1.39169	0.0670642		0.00332028	0.000299369	0.0138717	0.00241744
all_trans_Lutein	all_trans_Lutein	Carotenoid	C40H56O2	568.428	551.424	442-470	4.35	0.381772	0.761893	0.760825	0.499812	1.14911	1.88614	1.07558	1.22257	0.497849	0.475854	0.417096	0.313329	0.390215	0.190186	0.296508	0.34117		0.601075	1.33335	0.426032	0.30452	0.191251	0.373376	0.0825061	0.0852902		0.708783	0.228387		0.0129656	0.0864852	0.143804	0.00170762
all-trans-a-carotene	all-trans-a-carotene	Carotenoid	C40H56	536.438	537.445	-	6.65	0.000704156	0.00159949	0.00151919	0.00075313	0.00291262	0.00766375	0.00191306	0.00260639	9.491e-05	0.000382847	0.000383216	7.3709e-05	0.000186781			0.000360507		0.00114399	0.00377396	0.000233671	0.000273644	0.00048114	0.00262669	0.000172684	0.000173178		0.204259	0.0725085		0.0963881	0.789434	0.0119044	0.150359
all-trans-neoxanthin	all-trans-neoxanthin	Carotenoid	C40H56O4	600.418	601.425	418-439-466	2.59	0.0728276	0.086312	0.100275	0.0840585	0.386787	0.562021	0.239678	0.313452	0.135759	0.0817934	0.0652214	0.0626968	0.0591357	0.0359657	0.0735171	0.0615924		0.0858682	0.375484	0.0863675	0.0575527	0.0112705	0.1381	0.0339993	0.0157023		1.00582	0.153276		0.00581095	0.174767	0.97866	0.0037909
all-trans-violaxanthin	all-trans-violaxanthin	Carotenoid	C40H56O4	600.418	601.425	415-437-467	3.06	0.34251	0.471081	0.545757	0.358125	1.09827	1.69481	0.683303	0.91846	0.31146	0.265097	0.224115	0.203326	0.385422	0.229528	0.364791	0.327884		0.429368	1.09871	0.250999	0.326906	0.0964474	0.4322	0.047783	0.0691444		0.584578	0.297536		0.0233063	0.1209	0.0161177	0.0124177
auroxanthin	auroxanthin	Carotenoid	C40H56O2	568.428	569.435	-	4.35	0.0275395	0.0325418	0.0298658	0.0296969	0.255055	0.331075	0.144126	0.167003	0.0458023	0.0400404	0.0405759	0.0312953	0.0158495	0.0139234	0.0170545	0.0172915		0.029911	0.224315	0.0394285	0.0160297	0.0020488	0.0857471	0.00601289	0.00153962		1.31819	0.0714608		0.00396226	0.000282272	0.024116	0.00283045
b-carotene	b-carotene	Carotenoid	C40H56	536.438	537.445	452-476	7.24	0.0176685	0.0278142	0.0436152	0.0264497	0.0560054	0.083804	0.0337869	0.0557402	0.0173757	0.014945	0.0156155	0.00671271	0.00907264	0.00398361	0.00410793	0.0159821		0.0288869	0.0573341	0.0136622	0.00828657	0.0107992	0.0204893	0.00474506	0.00565142		0.472956	0.144531		0.0493553	0.195389	0.0416908	0.00363328
b-carotene isomer	b-carotene isomer	Carotenoid	C40H56	536.438	537.445	-	7.38	0.0031451	0.00737365	0.00753236	0.00488745	0.0174828	0.0304739	0.0119301	0.0197364	0.00206976	0.0029905	0.00272169	0.000698461	0.00341655	0.000984108	0.00114449	0.00648446		0.00573464	0.0199058	0.0021201	0.0030074				0.000547879		0.369701	0.151082		0.0125245	0.544967	0.0215546	0.00615555
flavoxanthin/chrisanthemaxanthin 1	flavoxanthin/chrisanthemaxanthin 1	Carotenoid	C40H56O3	584.423	584.423	-	3.42	0.0863805	0.138433	0.15236	0.0795084	0.0270148	0.0790667	0.0598086	0.0551145	0.126084	0.105571	0.100058	0.0627542	0.0175526	0.00915136	0.0159163	0.0150259		0.114171	0.0552512	0.0986167	0.0144116	0.0366101	0.0214885	0.0264007	0.00365958		0.863766	0.260837		0.0321703	0.00073398	0.516452	0.00954203
flavoxanthin/chrisanthemaxanthin 2	flavoxanthin/chrisanthemaxanthin 2	Carotenoid	C40H56O3	584.423	584.423	-	3.78	0.0301048	0.0440064	0.0426245	0.0425941	0.0626947	0.146699	0.0902554	0.10799	0.0110094	0.00867473	0.00950992	0.00640923	0.0240547	0.0125898	0.0141788	0.0211575		0.0398324	0.10191	0.00890082	0.0179952	0.00651849	0.035198	0.00192147	0.00549245		0.223457	0.176579		0.0133306	0.0204327	9.87155e-05	0.00328801
lutein-5,6-epoxide	lutein-5,6-epoxide	Carotenoid	C40H56O2	568.428	551.424	-	3.67	0.057837	0.0838132	0.0934475	0.0659922	0.172398	0.291736	0.154017	0.153871	0.0646149	0.0520096	0.0519537	0.0423754	0.0449095	0.0278224	0.0394824	0.0423466		0.0752725	0.193006	0.0527384	0.0386402	0.0162624	0.066393	0.0091212	0.0075449		0.700633	0.200203		0.0137213	0.0546198	0.0520693	0.00361416
lutein-like	lutein-like	Carotenoid	C40H56O2	568.428	551.424	441-469	5.59	0.00666188	0.0107667	0.0118144	0.00643323	0.0647993	0.0784602	0.0316923	0.0520645	0.00433186	0.00738998	0.00634713	0.00367171	0.00468973	0.00294433	0.00239698	0.00579514		0.00891905	0.0567541	0.00543517	0.00395655	0.00277315	0.0198827	0.00173013	0.00156789		0.609389	0.0697139		0.00310846	0.25226	0.0770248	0.00183954
neo/violaxanthin isomer	neo/violaxanthin isomer	Carotenoid	C40H56O4	600.418	601.425	412-435-463	3.12	0.00234613	0.00262419		0.0035854		0.00144185	0.00488609	0.00316801	0.000212028	0.00125589	0.00132528	0.000646183	0.000768851	0.000466383				0.00285191	0.00316532	0.000859844	0.000617617	0.000650259	0.00172212	0.00052877	0.000213877		0.301498	0.19512		0.782746	0.583997	0.00643712	0.142443
Neochrome	Neochrome	Carotenoid	C40H56O4	600.418	601.425	401-425-454	2.24	0.0584675	0.0769306	0.106677	0.0714082	0.156626	0.297751	0.1176	0.12221	0.0744499	0.0668747	0.0586928	0.0476181	0.0385926	0.018315	0.0433797	0.0406925		0.0783708	0.173547	0.0619089	0.0352449	0.0203955	0.084614	0.0114965	0.0114554		0.789948	0.203086		0.0713676	0.0166997	0.209269	0.017699
phytoene 1	phytoene 1	Carotenoid	C40H64	544.501	545.508	286	3.11	0.0340348	0.0475431	0.057538	0.0385273	0.508542	0.756768	0.359589	0.384471	0.12149	0.0942724	0.0920611	0.0819205	0.294376	0.198029	0.213654	0.267914		0.0444108	0.502343	0.0974359	0.243493	0.0103989	0.181699	0.0169135	0.0452507		2.19397	0.484716		0.00237482	0.000925899	0.00175904	0.0326476
phytoene 2	phytoene 2	Carotenoid	C40H64	544.501	545.508	286	3.99	0.000708461	0.000898531	0.00148492	0.00104067	0.123563	0.132775	0.0570929	0.0800643	0.00335667	0.00318863	0.00261439	0.00291489	0.0567425	0.0448711	0.0384815	0.0587525		0.00103314	0.098374	0.00301865	0.0497119	0.000330503	0.0358577	0.00032524	0.00967328		2.9218	0.505336		0.00161895	7.09994e-05	0.000139174	0.03956
phytoene 3	phytoene 3	Carotenoid	C40H64	544.501	545.508	-	5.20	0.000445426	0.0013475	0.00233437	0.00193634	0.195948	0.247274	0.0843792	0.112133	0.00714414	0.00791625	0.00553832	0.00614808	0.126146	0.0917229	0.0809963	0.0784205		0.00151591	0.159933	0.0066867	0.0943216	0.000820761	0.0750971	0.00105355	0.0219847		4.41101	0.589755		0.00556892	0.000208735	0.000243691	0.144554
phytofluene isomer 1	phytofluene isomer 1	Carotenoid	C40H62	542.485	543.492	-	5.05		0.000305602	0.000221241	0.000387767	0.082153	0.0999216	0.0333308	0.0476268	0.00277915	0.00329537	0.00333451	0.0024799	0.0495481	0.0360398	0.0303464	0.0353357		0.00030487	0.0657581	0.00297223	0.0378175	8.32657e-05	0.0306388	0.000414461	0.00822079		9.74919	0.575101		0.0153647	0.000148361	0.000121551	0.128617
phytofluene isomer 2	phytofluene isomer 2	Carotenoid	C40H62	542	543.492	348	5.87	0.00019059	0.000562058	0.00075474	0.000890568	0.0846847	0.112085	0.0406294	0.0590096	0.00411956	0.00306674	0.00485019	0.00320539	0.0474147	0.0394013	0.0302679	0.044178		0.000599489	0.0741022	0.00381047	0.0403155	0.0003041	0.0311068	0.000835824	0.0074634		6.35619	0.544053		0.00323919	6.80209e-05	0.000357765	0.0791149
phytofluene isomer 3	phytofluene isomer 3	Carotenoid	C40H62	542	543.492	-	6.37	0.000165142	0.000544473	0.000625494	0.000443108	0.0972079	0.120078	0.0465455	0.0729711	0.00353576	0.00319252	0.00283201	0.00257728	0.0514012	0.0349914	0.0296569	0.0451105		0.000444554	0.0842007	0.00303439	0.04029	0.000200662	0.0316249	0.000418839	0.00979512		6.8257	0.4785		0.00183554	0.000270151	3.09919e-05	0.0378945
zeaxanthin	zeaxanthin	Carotenoid	C40H56O2	568.428	569.435	-	5.02	0.0237629	0.0219585	0.0256212	0.0255396	0.0843529	0.112498	0.0469374	0.0766539	0.0109043	0.0124774	0.0137228	0.00913114	0.0168253	0.00984124	0.014181	0.016973		0.0242206	0.0801105	0.0115589	0.0144551	0.00173475	0.0269527	0.00198735	0.0033327		0.477235	0.18044		0.00608746	0.186096	7.30866e-05	0.00289526
chlorophyll-a	chlorophyll-a	Chlorophylls	C55H72N4O5Mg	892.535	893.543	430-664	5.02	0.151547	0.423478	0.522432	0.213981	0.549908	0.817736	0.3325	0.491051	0.231495	0.275226	0.295247	0.112641	0.20579	0.0694696	0.0645042	0.0725622		0.327859	0.547799	0.228652	0.103082	0.174218	0.202027	0.0817937	0.0685528		0.69741	0.188174		0.150263	0.0568077	0.342332	0.00588456
chlorophyll-b	chlorophyll-b	Chlorophylls	C55H70N4O6Mg	906.515	907.522	464-650	3.74	0.014563	0.062016	0.0646235	0.0243235	0.0320641	0.0669066	0.035851	0.0467542	0.0240899	0.0356342	0.0345739	0.0146517	0.016036	0.00319769	0.00758596	0.00782664		0.0413815	0.045394	0.0272374	0.00866157	0.0256657	0.0156354	0.00987652	0.00535694		0.658203	0.190809		0.798391	0.0162743	0.343317	0.00435255
chlorophyllide-b	chlorophyllide-b	Chlorophylls	C35H32MgN4O6	628.217	629.225	-	3.70		0.00250328	0.00284536	0.000841596		0.00330677	0.00148373	0.00160945	0.000724543	0.00129195	0.00113362	0.000386781	0.000519503					0.00206341	0.00213332	0.000884225	0.000519503	0.00107186	0.00101819	0.000408815			0.428526	0.243519		0.93866		0.0940182	0.00435255
pheophytin-a	pheophytin-a	Chlorophylls	C55H74N4O5	870.566	871.573	410-666	7.11	0.00341671	0.0103302	0.00892198	0.00355947	0.0122261	0.0141213	0.013705	0.0258233	0.0024895	0.00340586	0.00540027	0.00166632	0.00514173	0.00180287	0.00119846	0.000840117		0.00655709	0.0164689	0.00324049	0.00224579	0.00359058	0.00628905	0.00160562	0.00197108		0.494196	0.136365		0.0338531	0.463663	0.142683	0.00500382
phylloquinone 1	phylloquinone 1	Quinones	C31H46O2	450.35	451.357	-	2.79	0.161736	0.224797	0.243995	0.205106	0.119471	0.223758	0.103864	0.0968853	0.378583	0.293302	0.309272	0.280518	0.0506352	0.0342799	0.0477925	0.0495167		0.208908	0.135994	0.315419	0.0455561	0.0352289	0.0592657	0.0437217	0.00760786		1.50984	0.334985		0.0788135	1.87913e-05	0.00903226	0.0231836
phylloquinone 2	phylloquinone 2	Quinones	C31H46O2	450.35	451.357	-	3.46	0.178957	0.247413	0.248536	0.208628	0.231317	0.342915	0.242184	0.23463	0.285028	0.297691	0.253052	0.181847	0.0693431	0.0419451	0.0525327	0.068121		0.220883	0.262762	0.254404	0.0579855	0.0335483	0.0536288	0.0518906	0.0131498		1.15176	0.220677		0.233691	0.000327392	0.31959	0.000308844
plastoquinol-9	plastoquinol-9	Quinones	C53H82O2	750.631	751.639	-	6.18	0.013101	0.0217532	0.023715	0.0159595	0.240754	0.436915	0.0582595	0.194281	0.0837274	0.058862	0.0775529	0.0543858	0.292793	0.161233	0.169772	0.246415		0.0186321	0.232552	0.068632	0.217553	0.00494347	0.15671	0.014211	0.0631111		3.68353	0.935502		0.0342412	0.00367631	0.000560342	0.864907
plastoquinone	plastoquinone	Quinones	C53H80O2	748.616	749.623	-	6.58	0.0159678	0.0275342	0.0251194	0.0191502	1.16285	2.08682	0.709535	0.763313	0.141565	0.135412	0.175542	0.12722	0.859214	0.765391	0.540039	0.816394		0.0219429	1.18063	0.144935	0.74526	0.00531834	0.637072	0.0212343	0.142087		6.6051	0.631239		0.0108684	0.000159539	2.96761e-05	0.230601
ubiquinol-9	ubiquinol-9	Quinones	C54H84O4	796.637	797.644	-	4.83		0.000260239	0.000279233	0.0001159	0.00488079	0.00562006	0.00102023	0.00505544	0.000444205	0.000656961	0.000849915	0.000185575	0.00306683	0.00196624	0.000676835	0.00180411		0.000218458	0.00414413	0.000534164	0.0018785	8.93236e-05	0.00210636	0.000285415	0.000977984		2.44516	0.453292		0.0254253	0.0385862	0.129822	0.0988987
ubiquinone-10	ubiquinone-10	Quinones	C59H90O4	862.684	863.691	-	6.61	0.0225577	0.0212181	0.0221252	0.0178855	0.0250196	0.0229844	0.00993962	0.0208281	0.0224813	0.0111639	0.0121182	0.00886896	0.0131634	0.00996538	0.0068722	0.0103818		0.0209466	0.0196929	0.0136581	0.0100957	0.00211573	0.00672367	0.00603812	0.00257556		0.652043	0.512655		0.734225	0.319434	0.0629417	0.0372311
a-tocopherol	a-tocopherol	Tocopherol	C29H50O2	430.381	431.388	294	2.90	0.853279	1.3605	1.83986	1.3159	8.53238	12.8891	0.961787	4.76298	4.35223	4.00281	3.89707	3.55887	3.92786	2.93654	3.87387	3.94773		1.34238	6.78655	3.95274	3.6715	0.40321	5.10918	0.326767	0.490965		2.94457	0.540996		0.0777956	0.37704	5.59991e-05	0.27043
b-tocotrienol/g-tocotrienol	b-tocotrienol/g-tocotrienol	Tocopherol	C28H42O2	410.318	411.326	-	2.21	0.000228376	3.80016e-05	0.000124935	0.000138689	0.00258847	0.00325499	0.00239726	0.00212479	0.0193088	0.0123586	0.0111085	0.0122801	0.0025015	0.00181837	0.00203035	0.00220073		0.000132501	0.00259138	0.013764	0.00213774	7.79267e-05	0.000481585	0.0037405	0.000288572		103.879	0.824943		5.53308e-05	0.000812915	0.000340254	0.157216
d-tocopherol	d-tocopherol	Tocopherol	C27H46O2	402.35	403.357	-	2.82	0.0129346	0.0205566	0.0265961	0.0189386	0.119737	0.168955	0.0187631	0.0664471	0.0621033	0.0503164	0.0568147	0.0555359	0.0458968	0.0401441	0.0529097	0.0633142		0.0197565	0.0934757	0.0561926	0.0505662	0.00561628	0.0650624	0.00484026	0.00997375		2.84426	0.540956		0.0647514	0.349267	6.39117e-05	0.240089
g-tocopherol/b-tocopherol	g-tocopherol/b-tocopherol	Tocopherol	C28H48O2	416.365	417.373	-	2.42	0.00110659	0.00059682	0.00109555	0.00100062	0.0114176	0.0173932	0.00584654	0.00594082	0.102904	0.0457392	0.0764352	0.0299854	0.0102516	0.00570124	0.00829041	0.00695867		0.000949894	0.0101495	0.063766	0.00780049	0.000240141	0.00548657	0.0324469	0.00194624		67.1296	0.768556		0.0154135	0.0137423	0.00824845	0.450452
1-O-beta-D-Glucopyranosyl-2,3-di-O-palmitoylglycerol	1-O-beta-D-Glucopyranosyl-2,3-di-O-palmitoylglycerol	DG	C41H78O10	730.559	794.575	-	2.20	0.154398	0.760335	0.955831	0.385348	0.107447	0.127575	0.0762884	0.136728	0.492892	0.388459	0.361122	0.179576	0.102269	0.0366854	0.0464742	0.046069		0.563978	0.11201	0.355512	0.0578744	0.361372	0.0267714	0.130312	0.0299399		0.630366	0.516691		0.0468718	0.00431946	0.319444	0.035778
DG(12:0/22:2(13Z,16Z)/0:0)[iso2]	DG(16:0_18:1)	DG	C37H68O5	592.507	615.496	-	2.20	0.247685	1.21069	1.31056	0.54641	0.195752	0.236999	0.119353	0.211447	0.72252	0.623898	0.668879	0.301989	0.178122	0.0624108	0.0842368	0.076811		0.828836	0.190888	0.579321	0.100395	0.210627	0.112588	0.147663	0.0133101		0.698958	0.525937		0.048718	0.00277503	0.398056	0.047875
DG(17:1(9Z)/17:2(9Z,12Z)/0:0)[iso2]	DG(17:1_17:2)	DG	C37H66O5	590.491	608.525	-	1.16	0.494776	1.09329	1.34195	1.00917	1.58108	2.26932	0.916677	1.30817	1.05208	0.561858	0.677652	0.456765	0.451528	0.320387	0.344342	0.334958		0.984795	1.51881	0.687089	0.362804	0.000377965	0.013736	0.000188869	0.000493055		0.697698	0.238873		0.163002	0.0508136	0.225197	0.00683986
DG(18:1(11E)/16:0/0:0)	DG(P-14:0/18:1)	DG	C37H70O5	594.522	612.556	-	1.57	0.240312	0.585946	0.685813	0.325926	0.274156	0.484599	0.240876	0.268958	0.627575	0.377713	0.409745	0.276934	0.0885002	0.05929	0.0613763	0.0690117		0.459499	0.317147	0.422992	0.0695445	0.0025368	0.000543872	0.000922513	0.000450382		0.920549	0.219282		0.278236	0.00310117	0.786066	0.00472939
DG(18:1(11E)/16:0/0:0)	DG(16:0_18:1)	DG	C37H70O5	594.522	617.511	-	2.79	0.162122	0.477738	0.671518	0.385851	0.139279	0.161143	0.07614	0.134248	0.371666	0.188721	0.255472	0.0977165	0.0445206	0.0139159	0.0129376	0.0172178		0.424307	0.127702	0.228394	0.022148	0.0130886	0.0122094	0.0191697	0.00811739		0.538275	0.173434		0.032662	0.012126	0.154966	0.00170691
DG(P-14:0)18:1(9Z))	DG(12:0_22:2)	DG	C35H68O5	568.507	569.514	-	2.31	0.491712	1.33609	1.5003	0.890696	0.85208	1.08786	0.552918	0.664036	0.835097	0.562621	0.675057	0.462845	0.179201	0.128389	0.128411	0.129429		1.0547	0.789223	0.633905	0.141358	0.368075	0.176857	0.250831	0.0557997		0.60103	0.17911		0.339648	0.000889827	0.131668	0.00151607
dipalmitoyl-glycerol	DG(16:0_16:0)	DG	C35H68O5	568.507	551.504	-	4.19	0.0103427	0.0182105	0.0173718	0.0190674	0.032938	0.0526791	0.0174661	0.0168023	0.0159181	0.00565773	0.00669398	0.00591253	0.0116608	0.00549807	0.0100854	0.00860404		0.0162481	0.0299714	0.0085456	0.00896208	0.355922	0.569816	0.259512	0.0599648		0.525944	0.299022		0.164577	0.886417	0.0514589	0.0490884
arachidic-acid	FA 20:1	FA	C20H40O2	312.303	351.266	-	2.35	0.00374322	0.0046584	0.00411526	0.00425327	0.00703024	0.00777772	0.0363878	0.0143052	0.00386145	0.00405137	0.00383602	0.00359107	0.00228184	0.00279009	0.00311056	0.00201565		0.00419254	0.0163753	0.00383498	0.00254953	0.211493	0.0363034	0.115341	0.0150271		0.914715	0.155694		0.126569	0.00279666	0.141499	0.0909322
eicosenoic-acid	FA 20:0	FA	C20H38O2	310.287	311.294	-	1.79	0.00805313	0.00244927	0.00300983	0.00508742	0.00343256	0.00311643	0.002552	0.00222585	0.00267206	0.00211675	0.000654444	0.00110205	0.000872568	0.00143681	0.000489608	0.000479177		0.00464991	0.00283171	0.00163633	0.00081954	0.455189	0.234269	0.159703	0.0252337		0.351905	0.289416		0.210583	0.162654	0.0670035	0.00126134
oleic acid	FA 18:1	FA	C18H34O2	282.256	283.263	-	1.33	0.0111322	0.0063546	0.00800136	0.010651	0.0270713	0.0289994	0.017208	0.0121413	0.00895274	0.00431427	0.00408054	0.00439299		0.00219994	0.00406198	0.00865455		0.00903478	0.021355	0.00543513	0.00497216	0.514902	0.0506287	0.189232	0.0526039		0.601579	0.232833		0.0254174	0.835973	0.0690691	0.0222229
α-Linolenic-acid	FA 18:3	FA	C18H30O2	278.225	279.232	-	0.92	0.433902	0.292275	0.305923	0.566657	0.308024	0.251873	0.425268	0.325592	0.0940307	0.0919643	0.0784794	0.0812272	0.0620621	0.0498135	0.0531772	0.0446444		0.399689	0.327689	0.0864254	0.0524243	0.00399732	0.0168745	0.00493476	0.00262505		0.216231	0.159982		0.365849	0.000689902	0.00278115	0.000273947
Ricinoleic Acid methyl ester	FA 18:1;O	HFA	C19H36O3	312.266	313.274	-	1.72	1.0529	2.08501	2.3188	1.8873	2.02173	2.58031	1.22343	1.62447	1.54576	0.888387	1.06353	0.67937	0.207113	0.254022	0.274596	0.282999		1.836	1.86248	1.04426	0.254682	0.00314609		0.00463409	0.00138118		0.568769	0.136743		0.949322	0.00533728	0.0542536	0.00145376
linoleyl-glycerol	2-LG	MG	C21H38O4	354.277	355.284	-	1.03	0.0963992	0.198123	0.2284	0.210789	0.0981187	0.137977	0.0849399	0.0747573	0.159928	0.0905822	0.0952486	0.0679263	0.019851	0.0117346	0.0129447	0.0117627		0.183428	0.0989483	0.103421	0.0140733	0.01085	0.0147969	0.00384565	0.00250101		0.563825	0.142228		0.0417718	0.00410242	0.065926	0.000912257
MG(0:0/18:3(9Z,12Z,15Z)/0:0)	MG(18:3)	MG	C21H36O4	352.261	353.269	-	1.93	1.07916	3.92519	4.49974	2.20706	12.4791	23.5362	8.15686	9.15087	2.30818	1.995	2.23832	0.967683	3.39518	1.72378	2.94143	2.32886		2.92778	13.3308	1.8773	2.59731	0.0593325	0.0277212	0.0395159	0.00389291		0.6412	0.194836		0.0280406	0.183084	0.259966	0.0231353
oleolyl glycerol	MG(18:1)	MG	C21H40O4	356.293	357.3	-	1.17	0.0224179	0.0435152	0.0506608	0.0376582	0.0998223	0.129369	0.0999411	0.111544	0.0672682	0.0386542	0.0484279	0.0342999	0.0253069	0.0135071	0.0160548	0.0142515		0.038563	0.110169	0.0471626	0.0172801	1.57085	7.05023	0.621087	0.728043		1.223	0.156851		0.000236171	0.00872606	0.398812	1.66594e-05
palmitic glycerol	MG(16:0)	MG	C19H38O4	330.277	331.284	-	1.37	0.119426	0.189071	0.17913	0.216446	0.187377	0.245725	0.202738	0.181712	0.0604316	0.0343706	0.0382082	0.0292871	0.0122002	0.0130538	0.0134435	0.012413		0.176018	0.204388	0.0405744	0.0127776	0.00225555	0.00802506	0.00234882	0.00367947		0.230512	0.0625165		0.300693	0.00676736	0.000758634	1.15072e-05
stearic-glycerol	MG(18:1)	MG	C21H42O4	358.308	359.316	-	2.14	0.0548228	0.0750982	0.0644074	0.0921602	0.0542216	0.0741733	0.0728113	0.0570202	0.00401245	0.00213771	0.00292235	0.00288221	0.00182899	0.00114759	0.000947697	0.000450381		0.0716222	0.0645566	0.00298868	0.00109366	0.012005	0.0139309	0.0146479	0.00545709		0.0417284	0.0169412		0.486931	0.00756738	0.000138768	1.85349e-05
PA(18:1(9Z)/12:0)-1	PA(12:0_18:1)-1	PA	C33H63O8P	618.426	601.423	-	3.08	0.0232713	0.0268984	0.0274678	0.0249045	0.220005	0.278847	0.11325	0.152062	0.0382577	0.0328569	0.0326263	0.0266771	0.0138957	0.0117826	0.0145159	0.0142156		0.0256355	0.191041	0.0326045	0.0136024	0.00192147	0.0733023	0.00473135	0.00123935		1.27185	0.0712016		0.00405437	0.000239088	0.034214	0.00287905
PA(18:1(9Z)/12:0)-2	PA(12:0_18:1)-2	PA	C33H63O8P	618.426	601.423	-	3.74	0.433088	0.562975	0.655357	0.470036	1.48719	2.44903	0.9258	1.32501	0.314489	0.382065	0.224169	0.271988	0.469056	0.283203	0.445288	0.420201		0.530364	1.54676	0.298178	0.404437	0.0996475	0.646119	0.0669984	0.0832481		0.562213	0.261474		0.0208651	0.0938768	0.00829178	0.0127183
beta-sitosterol	beta-sitosterol	ST	C29H50O	414.386	415.393	-	4.74	0.998477	0.556969	1.19504	1.42394	0.421401	0.0646488	0.0734769	0.0652087	0.789474	0.327745	0.269095	0.274942	0.0219569	0.0190438	0.121107	0.112787		1.04361	0.156184	0.415314	0.0687237	0.0408948	0.0289543	0.0137332	0.000573297		0.39796	0.440018		0.00484212	0.03569	0.0303082	0.381983
campesterol	campesterol	ST	C28H48O	400.371	383.368	-	4.87	0.0747068	0.0823039	0.101651	0.0992805	0.0364425	0.0289892	0.0132219	0.0113367	0.0561325	0.0283857	0.0118001	0.0206178	0.0126623	0.015223				0.0894856	0.0224976	0.029234	0.0139427	0.551055	0.578988	0.369374	0.0339687		0.32669	0.61974		0.000293765	0.3481	0.0020316	0.404628
Stigmastene-3-6-dione	Stigmastene-3-6-dione	ST	C29H48O2	428.365	429.373	-	2.53	0.601665	0.714669	0.951652	0.818318	3.85158	5.39971	1.3569	2.59	1.91037	1.56953	1.54383	1.73825	1.35123	1.26188	1.76482	1.34904		0.771576	3.29955	1.6905	1.43174	0.0160017	0.010396	0.000772009	0.000571179		2.19096	0.433921		0.0269998	0.116968	0.000186651	0.0762046
stigmasterol	stigmasterol	ST	C29H48O	412.371	413.378	-	4.78	0.0388144	0.0421823	0.0663188	0.0718655	0.260328	0.319372	0.118023	0.170269	0.0398757	0.0138184	0.0179653	0.0130769	0.128392	0.0915357	0.0827069	0.09309		0.0547952	0.216998	0.0211841	0.0989312	0.149131	1.73135	0.170065	0.225915		0.386604	0.455908		0.0122008	0.000614557	0.0184442	0.0430044
dipalmitoyl-oleoyl–glycerol	TAG(16:0_18:1_16:0)	TG	C57H100O6	880.752	881.759	-	6.65	0.0018332	0.00716793	0.0086158	0.00351325					0.0113228	0.00147067	0.00376686	0.0016418	0.00316142	0.00239451	0.0012364			0.00528254		0.00455054	0.00226411	0.0167198	0.0900696	0.0126454	0.020166		0.86143				0.448439	0.802542
linoleoyl-oleoyl-glycerol	DAG(18:1_18:2)	TG	C57H106O6	886.799	887.806	-	7.81	0.00932582	0.0306233	0.0307073	0.0154214	0.00971026	0.0396222	0.0411134	0.0363822	0.0205446	0.0186178	0.0153674	0.0117815	0.0100034	0.00434897	0.00536259	0.00568753		0.0215195	0.031707	0.0165778	0.00635062		0.00743933		0.00246589		0.770364	0.20029		0.309315	0.00428833	0.423546	0.0148702
trilinolenyl-glycerol	TG(18:2_18:2_18:2)	TG	C57H92O6	872.689	873.697	-	5.73					0.0155409	0.0176864	0.0018755	0.00667826					0.00986963	0.00385279	0.00715157	0.00662258			0.0104453		0.00687414	0.128295	0.0722518	0.00771751	0.00732115			0.658111					0.397267
DG(14:0_18:2)	DG(14:0_18:2)	DG	C35H64O5	564.475	582.51	-	1.05	0.00319949	0.00746143	0.00985159	0.00604567	0.0376715	0.0429218	0.0202019	0.0247642	0.0102348	0.00832951	0.00756723	0.00609927	0.0037945	0.00236485	0.00191637	0.00266168		0.00663955	0.0313899	0.00805769	0.00268435	0.00277965	0.0106695	0.00172139	0.000801003		1.21359	0.0855164		0.00414966	0.00130667	0.419005	0.00171869
DG(16:1_16:1)	DG(16:1_16:1)	DG	C35H64O5	564.475	582.51	-	0.99	0.00319949	0.00746143	0.00985159	0.00604567	0.0376715	0.0429218	0.0202019	0.0247642	0.0102348	0.00832951	0.00756723	0.00609927	0.0037945	0.00236485	0.00191637	0.00266168		0.00663955	0.0313899	0.00805769	0.00268435	0.00277965	0.0106695	0.00172139	0.000801003		1.21359	0.0855164		0.00414966	0.00130667	0.419005	0.00171869
DG(16:2_18:2)	DG(16:2_18:2)	DG	C37H64O5	588.475	606.509	-	1.03	0.00407437	0.00936672	0.00971949	0.00847958	1.13499	1.63544	0.80368	0.862228	0.0278824	0.0204516	0.0217199	0.015933	0.174114	0.105198	0.138646	0.12779		0.00791004	1.10909	0.0214967	0.136437	0.00260977	0.379444	0.00492859	0.0287232		2.71765	0.123017		0.0011473	0.000220003	0.00278738	0.00219521
DG(14:0_16:1)	DG(14:0_16:1)	DG	C33H62O5	538.46	556.494	-	1.28					0.00144088	0.00111594									6.10079e-05				0.00127841		6.10079e-05		0.00022977					0.0477217
DG(18:2_18:2)	DG(18:2_18:2)	DG	C39H68O5	616.507	634.541	-	1.2	0.370331	0.378134	0.469383	0.561739	0.117404	0.162248	0.110123	0.106284	0.326792	0.200008	0.174333	0.151494	0.0425827	0.0238703	0.0267587	0.0219862		0.444897	0.124015	0.213157	0.0287995	0.0899423	0.0259026	0.0783057	0.00939609		0.479115	0.232226		0.000473706	0.00341322	0.00810936	0.000453839
DG(18:0_16:1)	DG(18:0_16:1)	DG	C37H70O4	578.527	596.562	-	1.36		0.0469191	0.0578565	0.03125	0.0405211	0.0372954	0.0301859	0.0322206	0.0811742	0.0226967	0.0432215	0.0116437	0.0167562	0.00687181	0.0051113	0.00773804		0.0453419	0.0350558	0.0396841	0.00911935	0.0133732	0.00471311	0.0305984	0.00520724		0.875219	0.260138		0.203608	0.096419	0.780307	0.000316111
DG(14:0_16:0)	DG(14:0_16:0)	DG	C33H64O5	540.475	558.51	-	1.5	0.00355018	0.00989603	0.0121883	0.00742636	0.000602724	0.00212138	0.000779609	0.000698491	0.0122452	0.00862338	0.00822632	0.00600201	0.00033864	8.9844e-05	5.59463e-05	4.31529e-05		0.00826522	0.00105055	0.00877422	0.000131896	0.00369619	0.000717536	0.00258557	0.00013923		1.06158	0.125549		0.00863602	0.000547281	0.828941	0.0456745
DG(16:0_16:1)	DG(16:0_16:1)	DG	C35H66O5	566.491	584.525	-	1.58			0.00123525						0.000214068									0.00123525		0.000214068							0.173299
DG(18:0_18:3)	DG(18:0_18:3)	DG	C39H70O5	618.522	636.557	-	1.7	0.126079	0.252008	0.318251	0.221519	0.136652	0.227912	0.131462	0.134608	0.40189	0.256626	0.245223	0.174357	0.0670998	0.0342346	0.0424296	0.0373458		0.229464	0.157658	0.269524	0.0452774	0.0798809	0.0468845	0.0954538	0.0149352		1.17458	0.287187		0.172005	0.00353285	0.543574	0.0038194
PG(12:0_20:1)	PG(12:0_20:1)	PG	C38H73O10P	720.494	738.529	-	1.66-1.95	0.0217395	0.0275683	0.027506	0.025607	0.0755587	0.168518	0.0711767	0.0357974	0.0188179	0.0141319	0.0125974	0.0165719	0.0173997	0.0134879	0.031822	0.0198096		0.0256052	0.0877626	0.0155298	0.0206298	0.00273314	0.0567033	0.0027356	0.00790314		0.606508	0.235064		0.0710914	0.268363	0.00199346	0.0574347
DG(18:3_20:3)	DG(18:3_20:3)	DG	C41H68O5	640.507	658.541	-	2.1	0.00174529	0.0024674	0.00330288	0.0023531	0.0118463	0.0161121	0.0122181	0.00788404	0.00278975	0.0012732	0.00186751	0.00196504	0.00158014	0.00103043	0.002721	0.00263765		0.00246717	0.0120151	0.00197387	0.0019923	0.000640971	0.00336257	0.000623967	0.000825136		0.800057	0.165816		0.00140848	0.972731	0.312326	0.00116221
DG(16:1_18:3)	DG(16:1_18:3)	DG	C37H64O5	588.475	606.51	-	0.9	0.00492028	0.0102434	0.0114892	0.0104313	1.13499	1.63546	0.80368	0.862228	0.0278824	0.0207439	0.0222592	0.0162275	0.176254	0.10668	0.138816	0.128769		0.00927105	1.10909	0.0217782	0.13763	0.00295189	0.379451	0.00480875	0.0290378		2.34906	0.124093		0.00115484	0.000222467	0.00440782	0.00220962
DG(16:0_16:0)	DG(16:0_16:0)	DG	C35H68O5	568.507	586.541	-	2.3	0.618876	1.75815	2.03681	1.20621	1.07936	1.46146	0.945197	0.856989	0.965849	0.693118	0.482099	0.538223	0.207356	0.151315	0.16169	0.159555		1.40501	1.08575	0.669822	0.169979	0.627538	0.266634	0.21659	0.0253163		0.476737	0.156554		0.385172	0.00375323	0.0686799	0.000480573
DG(16:0_18:0)	DG(16:0_18:0)	DG	C37H72O5	596.538	614.572	-	3.4	0.00738663	0.0369332	0.0308101	0.0164342				0.00392974	0.0308113	0.0183076	0.020959	0.0142784	0.000300742	0.000361189		0.00089849		0.022891	0.00392974	0.0210891	0.000520141	0.0134409		0.00703944	0.000329051		0.921281	0.13236			0.00433924	0.820151
DG(22:1_18:2)	DG(22:1_18:2)	DG	C43H78O5	674.585	692.619	-	4.2					0.00222564	0.00386736	0.00119119	0.00256805					0.00266311	0.00258305	0.00142624	0.0019809			0.00246306		0.00216333		0.0011041		0.000578078			0.878308					0.64755
DG(22:0_18:3)	DG(22:0_18:3)	DG	C43H78O5	674.585	692.619	-	4.9		0.000131623	0.000543844	0.000438239	0.00523056	0.00288834	0.00103362	0.00126273					0.00307704	0.00151358	0.00146733	0.00174619		0.000371235	0.00260381		0.00195103	0.000214123	0.00193604		0.000760526			0.749299					0.553352
DG(18:0_18:0)	DG(18:0_18:0)	DG	C39H76O5	624.569	642.604	-	5.87					0.0358562	0.0620793	0.0294819	0.0339491					0.0281437	0.0238122	0.0145586	0.0231264			0.0403416		0.0224102		0.0147359		0.00568622			0.555512					0.0636223
DG(20:0_20:1)	DG(20:0_20:1)	DG	C43H82O5	678.616	696.651	-	6.2	0.00247293	0.0225408	0.0193317	0.0157699	0.00910496	0.00390013	0.000981915	0.00393485	0.00527964	0.0011365	0.0016235	0.000364435	0.00313837	0.001084	0.00176117	0.00172523		0.0150288	0.00448046	0.00210102	0.00192719	0.00881559	0.00337936	0.00218156	0.000865312		0.139799	0.430132		0.0668456	0.887089	0.0292943	0.193564
DG(18:1_20:1)	DG(18:1_20:1)	DG	C41H76O5	648.569	666.604	-	6.37					0.017955	0.0173501	0.0113537	0.0111763					0.00984124		0.00596213	0.0071117			0.0144588		0.00763835		0.00369682		0.00199246			0.528284					0.0356406

## Sheet: Table S4. Transcript expression
Supplementary Table 4. Mean expression of of transcripts from the berry skins and leaves at green (E-L 34) and mature (E-L 38) developmental stages (n=3).
	MEAN				ST. DEVIATION													T-TEST
Name	PGB	PMB	PGL	PML	PGB	PMB	PGL	PML	n	DF	numerador	denominador	s1^2/n1	s2^2/n2	sum	sroot	t	PMB/PGB											PML/PGL
ACCase	0.47495	1	0.53566	0.4778	0.0924	0.06923	0.13806	0.01815	4	6	0.52505		0.00213444	0.0011982	0.00333264	0.057729	9.09508	9.92123e-05		4	6	0.05786		0.00476514	8.23556e-05	0.0048475	0.069624	0.831036	0.437767
ACS1	1.30207	0.1621	6.38967	1	0.5649	0.01414	0.58036	0.79417	4	6	1.13997		0.079778	4.99849e-05	0.079828	0.282538	4.03474	0.00684337		4	6	5.38967		0.0842044	0.157676	0.241881	0.491814	10.9588	3.42864e-05
BCH1	0.32647	0.30478	1.14357	1.66182	0.01153	0.04456	0.18949	0.43081	4	6	0.02169		3.32352e-05	0.000496398	0.000529634	0.0230138	0.942479	0.38233		4	6	0.51825		0.00897662	0.0463993	0.0553759	0.235321	2.20231	0.0698793
CAO	1.12614	0.39903	4.44138	1.50982	0.07217	0.06623	0.69492	0.45313	4	6	0.72711		0.00130213	0.0010966	0.00239873	0.0489768	14.846	5.87513e-06		4	6	2.93156		0.120728	0.0513317	0.17206	0.414801	7.06738	0.000402015
CCD1	0.77833	0.80731	2.03298	1.17872	0.15241	0.03577	0.2939	0.11334	4	6	0.02898		0.0058072	0.000319873	0.00612708	0.0782756	0.37023	0.723929		4	6	0.85426		0.0215943	0.00321149	0.0248058	0.157499	5.42392	0.00162677
DGAT1	2.89438	1.25894	0.82974	0.49229	1.52278	0.32626	0.1714	0.38891	4	6	1.63544		0.579715	0.0266114	0.606326	0.778669	2.1003	0.0804442		4	6	0.33745		0.00734449	0.0378127	0.0451572	0.212502	1.58798	0.163389
GGPS1	0.60408	1.04632	2.41345	1	0.58449	0.89217	0.56335	0.78271	4	6	0.44224		0.0854071	0.198992	0.284399	0.533291	0.829266	0.438692		4	6	1.41345		0.0793408	0.153159	0.2325	0.482182	2.93136	0.0262406
GGR	3.84686	0.91008	0.97229	1.03779	0.90519	0.12512	0.41595	0.29083	4	6	2.93678		0.204842	0.00391375	0.208756	0.456898	6.42765	0.000670096		4	6	0.0655		0.0432536	0.0211455	0.0643991	0.25377	0.258108	0.804949
GHLG	1.88606	0.66765	2.66584	1.50982	0.2877	0.08425	0.48261	0.42958	4	6	1.21841		0.0206928	0.00177452	0.0224673	0.149891	8.12864	0.00018621		4	6	1.15602		0.0582281	0.0461347	0.104363	0.323052	3.57843	0.0116651
GPAT1	1.42539	1.12892	3.65769	1	0.86445	0.13205	0.88104	0.85115	4	6	0.29647		0.186818	0.0043593	0.191178	0.437239	0.678051	0.523014		4	6	2.65769		0.194058	0.181114	0.375172	0.612513	4.33899	0.00488064
HGGT	2.12067	1.10035	0.61186	1	0.47608	0.38771	0.02691	0.31905	4	6	1.02032		0.056663	0.0375798	0.0942428	0.30699	3.32363	0.0159324		4	6	0.38814		0.000181037	0.0254482	0.0256293	0.160091	2.42449	0.0515473
IPPI	0.2593	1	0.23949	0.22725	0.01692	0.1129	0.02589	0.07735	4	6	0.7407		7.15716e-05	0.0031866	0.00325817	0.0570804	12.9764	1.28956e-05		4	6	0.01224		0.000167573	0.00149576	0.00166333	0.0407839	0.300118	0.774213
LBCY2	0.80854	0.67171	2.05493	1.66182	0.08211	0.07439	0.27972	0.50621	4	6	0.13683		0.00168551	0.00138347	0.00306898	0.0553984	2.46993	0.0484625		4	6	0.39311		0.0195608	0.0640621	0.083623	0.289176	1.35941	0.222885
LECY1	0.7111	0.15982	1.83329	1.66182	0.07161	0.03723	0.26634	0.5829	4	6	0.55128		0.001282	0.000346518	0.00162852	0.0403549	13.6608	9.55776e-06		4	6	0.17147		0.0177342	0.0849431	0.102677	0.320433	0.53512	0.611809
LUT1	0.68906	1	1.02616	0.65273	0.35244	0.2803	0.17099	0.20291	4	6	0.31094		0.0310535	0.019642	0.0506955	0.225157	1.38099	0.216514		4	6	0.37343		0.0073094	0.0102931	0.0176025	0.132674	2.81463	0.0305692
NCED1	0.11835	0.05076	0.72415	1.17872	0.02284	0.00193	0.10535	0.03847	4	6	0.06759		0.000130416	9.31225e-07	0.000131348	0.0114607	5.89755	0.00105556		4	6	0.45457		0.00277466	0.000369985	0.00314464	0.0560771	8.10616	0.000189099
NCED2	1.11194	0.22309	7.66106	1	0.38609	0.01655	4.02345	0.83952	4	6	0.88885		0.0372664	6.84756e-05	0.0373348	0.193222	4.60014	0.00369147		4	6	6.66106		4.04704	0.176198	4.22324	2.05505	3.24131	0.0176578
NYC1	0.26263	0.39075	2.73488	1.50982	0.02568	0.05613	2.55123	0.48136	4	6	0.12812		0.000164866	0.000787644	0.00095251	0.0308628	4.15128	0.0060025		4	6	1.22506		1.62719	0.0579269	1.68512	1.29812	0.943717	0.381746
PDS1	0.78925	0.35639	2.54519	1.66182	0.07948	0.04281	0.32962	0.64428	4	6	0.43286		0.00157927	0.000458174	0.00203744	0.045138	9.5897	7.35129e-05		4	6	0.88337		0.0271623	0.103774	0.130937	0.361852	2.44125	0.050386
PSY	2.25981	0.59975	3.50336	1.66182	0.27237	0.12583	0.56343	0.42783	4	6	1.66006		0.0185464	0.0039583	0.0225047	0.150016	11.0659	3.24199e-05		4	6	1.84154		0.0793633	0.0457596	0.125123	0.353727	5.2061	0.00200296
SGR	0.11044	0.55552	0.06519	1	0.06354	0.22821	0.03877	0.55509	4	6	0.44508		0.00100933	0.01302	0.0140293	0.118445	3.75768	0.00942415		4	6	0.93481		0.000375778	0.0770312	0.077407	0.278221	3.35995	0.0152305
SPS3	1.26213	1	1.12144	1.44538	0.15015	0.12853	0.13665	0.39799	4	6	0.26213		0.00563626	0.00412999	0.00976625	0.0988243	2.65248	0.0379026		4	6	0.32394		0.00466831	0.039599	0.0442673	0.210398	1.53965	0.174571
VDE1	1.24235	0.44292	4.58226	1.17872	0.23843	0.05352	0.73954	0.10555	4	6	0.79943		0.0142122	0.000716098	0.0149283	0.122181	6.54297	0.000609365		4	6	3.40354		0.13673	0.0027852	0.139515	0.373517	9.11214	9.81685e-05
VTE1	1.67643	2.78719	0.90403	1	0.54126	0.726	0.14562	0.39969	4	6	1.11076		0.0732406	0.131769	0.20501	0.45278	2.4532	0.0495748		4	6	0.09597		0.0053013	0.039938	0.0452393	0.212695	0.451209	0.667688
VTE3	2.77116	1.21092	1.08354	0.31037	0.77116	0.38274	0.05532	0.30114	4	6	1.56024		0.148672	0.0366225	0.185294	0.430458	3.6246	0.0110362		4	6	0.77317		0.000765076	0.0226713	0.0234364	0.15309	5.05044	0.00233261
VTE4	1.03231	2.3431	0.29977	1	0.25185	0.39858	0.0138	0.50308	4	6	1.31079		0.0158571	0.0397165	0.0555736	0.235741	5.56031	0.00143237		4	6	0.70023		4.761e-05	0.0632724	0.06332	0.251635	2.78273	0.0318821
ZEP1	0.20642	1.97066	0.04136	1	0.06733	0.48617	0.00199	0.50761	4	6	1.76424		0.00113333	0.0590903	0.0602236	0.245405	7.18909	0.00036633		4	6	0.95864		9.90025e-07	0.064417	0.064418	0.253807	3.77704	0.00921224

## Sheet: Table S5. Correlation matrix
Supplementary Table 5. Pearson correlation matix of targeted isoprenoids, lipids and targeted gene transcripts identified in purified plastids from red grape berry skins and leaves at green (E-L34) and mature (E-L38) developmental stages. Colored values correspond to positive (red) and negative (blue) correlations (r≥|0.9|), respectively.
Transcript/metabolite	ACCase	ACS1	BCH1	CAO	CCD1	DGAT1	GGPS	GGR	GHLG	GPAT1	HGGT	IPPI	LBCY2	LECY1	LUT1	NCED1	NCED2	NYC1	PDS1	SGR	SPS3	VDE1	VTE1	VTE3	VTE4	PSY1	ZEP1	neocrhrome	all-trans-neoxanthin	all-trans-violaxanthin	neo/violaxanthin isomer	phytoene 1	flavoxanthin/chrisanthemaxanthin 1	9-cis-violaxanthin	lutein-5,6-epoxide	flavoxanthin/chrisanthemaxanthin 2	auroxanthin	phytoene 2	all-trans-Lutein	phytofluene isomer 1	zeaxanthin	8-apo-b-carotenol	phytoene 3	lutein-like	phytofluene isomer 2	phytofluene isomer 3	all-trans-a-carotene	cis b-carotene	b-carotene
ACCase	1	-0.385	-0.539	-0.457	-0.349	-0.115	-0.0772	-0.417	-0.75	-0.256	-0.191	0.993	-0.557	-0.734	0.62	-0.568	-0.336	-0.394	-0.598	0.131	-0.778	-0.414	0.885	-0.113	0.869	-0.704	0.844	0.953	0.995	0.959	0.607	0.896	-0.19	0.998	0.967	0.919	0.998	0.844	0.954	0.807	0.967	0.969	0.797	0.988	0.826	0.859	0.946	0.962	0.899
ACS1	-0.385	1	0.327	0.988	0.947	-0.261	0.921	-0.211	0.883	0.987	-0.522	-0.486	0.786	0.693	0.484	0.305	0.998	0.875	0.87	-0.587	-0.168	0.999	-0.637	-0.0985	-0.79	0.908	-0.704	-0.415	-0.438	-0.606	-0.544	-0.552	0.463	-0.406	-0.488	-0.648	-0.41	-0.641	-0.479	-0.639	-0.571	-0.255	-0.646	-0.496	-0.632	-0.629	-0.552	-0.582	-0.519
BCH1	-0.539	0.327	1	0.469	0.57	-0.761	0.374	-0.506	0.361	0.184	-0.596	-0.587	0.841	0.88	-0.268	0.999	0.329	0.713	0.746	0.522	0.663	0.365	-0.799	-0.776	-0.567	0.33	-0.221	-0.77	-0.614	-0.653	-0.97	-0.194	-0.58	-0.591	-0.723	-0.729	-0.594	-0.156	-0.757	-0.088	-0.664	-0.329	-0.0785	-0.623	-0.116	-0.175	-0.745	-0.671	-0.838
CAO	-0.457	0.988	0.469	1	0.976	-0.36	0.917	-0.27	0.889	0.951	-0.577	-0.559	0.872	0.794	0.4	0.448	0.986	0.932	0.936	-0.467	-0.0415	0.993	-0.73	-0.212	-0.836	0.907	-0.702	-0.52	-0.518	-0.68	-0.667	-0.557	0.343	-0.484	-0.581	-0.73	-0.489	-0.633	-0.578	-0.62	-0.649	-0.302	-0.625	-0.573	-0.618	-0.625	-0.644	-0.66	-0.628
CCD1	-0.349	0.947	0.57	0.976	1	-0.552	0.957	-0.471	0.779	0.906	-0.739	-0.46	0.918	0.813	0.459	0.543	0.956	0.982	0.948	-0.3	-0.0545	0.955	-0.7	-0.411	-0.751	0.8	-0.546	-0.475	-0.427	-0.6	-0.739	-0.388	0.154	-0.389	-0.52	-0.676	-0.394	-0.464	-0.528	-0.443	-0.572	-0.157	-0.448	-0.484	-0.444	-0.457	-0.59	-0.585	-0.606
DGAT1	-0.115	-0.261	-0.761	-0.36	-0.552	1	-0.543	0.944	0.0163	-0.2	0.928	-0.0352	-0.659	-0.544	-0.291	-0.732	-0.302	-0.663	-0.537	-0.575	-0.0915	-0.281	0.32	0.983	0.103	0.00936	-0.284	0.189	-0.0152	0.0907	0.716	-0.387	0.712	-0.0508	0.14	0.216	-0.0455	-0.37	0.186	-0.418	0.0892	-0.353	-0.419	0.0113	-0.403	-0.363	0.193	0.104	0.33
GGPS	-0.0772	0.921	0.374	0.917	0.957	-0.543	1	-0.559	0.641	0.925	-0.792	-0.197	0.779	0.615	0.698	0.338	0.942	0.907	0.816	-0.372	-0.336	0.918	-0.462	-0.384	-0.554	0.679	-0.376	-0.199	-0.156	-0.352	-0.551	-0.191	0.202	-0.115	-0.252	-0.436	-0.12	-0.293	-0.259	-0.288	-0.317	0.102	-0.297	-0.219	-0.28	-0.279	-0.332	-0.332	-0.349
GGR	-0.417	-0.211	-0.506	-0.27	-0.471	0.944	-0.559	1	0.178	-0.203	0.942	-0.332	-0.468	-0.292	-0.54	-0.467	-0.264	-0.542	-0.357	-0.475	0.226	-0.218	0.0347	0.909	-0.13	0.152	-0.467	-0.132	-0.322	-0.196	0.469	-0.595	0.631	-0.358	-0.17	-0.0667	-0.353	-0.55	-0.127	-0.578	-0.204	-0.629	-0.575	-0.289	-0.574	-0.551	-0.109	-0.189	0.0233
GHLG	-0.75	0.883	0.361	0.889	0.779	0.0163	0.641	0.178	1	0.826	-0.159	-0.81	0.732	0.759	0.0451	0.362	0.853	0.727	0.834	-0.595	0.201	0.891	-0.819	0.135	-0.963	0.998	-0.95	-0.702	-0.772	-0.865	-0.562	-0.875	0.55	-0.755	-0.772	-0.859	-0.757	-0.916	-0.752	-0.906	-0.843	-0.677	-0.907	-0.808	-0.907	-0.913	-0.803	-0.846	-0.735
GPAT1	-0.256	0.987	0.184	0.951	0.906	-0.2	0.925	-0.203	0.826	1	-0.502	-0.359	0.687	0.568	0.598	0.159	0.989	0.81	0.783	-0.669	-0.322	0.979	-0.504	-0.0265	-0.694	0.86	-0.645	-0.266	-0.305	-0.481	-0.411	-0.482	0.539	-0.273	-0.348	-0.52	-0.277	-0.585	-0.336	-0.593	-0.442	-0.145	-0.603	-0.366	-0.581	-0.568	-0.415	-0.453	-0.374
HGGT	-0.191	-0.522	-0.596	-0.577	-0.739	0.928	-0.792	0.942	-0.159	-0.502	1	-0.0839	-0.703	-0.527	-0.592	-0.557	-0.566	-0.785	-0.631	-0.244	0.2	-0.53	0.287	0.847	0.184	-0.187	-0.151	0.0738	-0.0885	0.074	0.634	-0.309	0.419	-0.131	0.062	0.201	-0.125	-0.245	0.0979	-0.274	0.0565	-0.425	-0.269	-0.0419	-0.271	-0.249	0.136	0.0735	0.243
IPPI	0.993	-0.486	-0.587	-0.559	-0.46	-0.0352	-0.197	-0.332	-0.81	-0.359	-0.0839	1	-0.647	-0.801	0.529	-0.611	-0.442	-0.501	-0.69	0.161	-0.732	-0.515	0.93	-0.0514	0.92	-0.769	0.869	0.965	0.998	0.986	0.672	0.898	-0.197	0.996	0.984	0.959	0.996	0.859	0.973	0.82	0.99	0.938	0.811	0.999	0.839	0.872	0.974	0.987	0.931
LBCY2	-0.557	0.786	0.841	0.872	0.918	-0.659	0.779	-0.468	0.732	0.687	-0.703	-0.647	1	0.968	0.117	0.826	0.788	0.971	0.985	0.0103	0.325	0.81	-0.878	-0.575	-0.813	0.727	-0.534	-0.728	-0.638	-0.761	-0.945	-0.426	-0.122	-0.603	-0.74	-0.837	-0.608	-0.454	-0.757	-0.408	-0.748	-0.342	-0.407	-0.677	-0.422	-0.459	-0.792	-0.759	-0.836
LECY1	-0.734	0.693	0.88	0.794	0.813	-0.544	0.615	-0.292	0.759	0.568	-0.527	-0.801	0.968	1	-0.128	0.878	0.682	0.885	0.954	0.0567	0.536	0.724	-0.965	-0.49	-0.879	0.738	-0.625	-0.876	-0.8	-0.881	-0.965	-0.561	-0.127	-0.773	-0.88	-0.935	-0.777	-0.56	-0.894	-0.508	-0.876	-0.545	-0.502	-0.826	-0.527	-0.571	-0.914	-0.884	-0.946
LUT1	0.62	0.484	-0.268	0.4	0.459	-0.291	0.698	-0.54	0.0451	0.598	-0.592	0.529	0.117	-0.128	1	-0.314	0.527	0.349	0.156	-0.408	-0.895	0.455	0.312	-0.149	0.154	0.111	0.187	0.563	0.573	0.399	0.143	0.364	0.25	0.603	0.51	0.331	0.599	0.238	0.509	0.202	0.437	0.692	0.186	0.519	0.227	0.264	0.438	0.424	0.427
NCED1	-0.568	0.305	0.999	0.448	0.543	-0.732	0.338	-0.467	0.362	0.159	-0.557	-0.611	0.826	0.878	-0.314	1	0.305	0.689	0.733	0.527	0.699	0.344	-0.809	-0.753	-0.574	0.328	-0.236	-0.791	-0.64	-0.67	-0.965	-0.217	-0.577	-0.618	-0.743	-0.741	-0.621	-0.175	-0.777	-0.106	-0.682	-0.365	-0.0955	-0.646	-0.134	-0.194	-0.761	-0.689	-0.852
NCED2	-0.336	0.998	0.329	0.986	0.956	-0.302	0.942	-0.264	0.853	0.989	-0.566	-0.442	0.788	0.682	0.527	0.305	1	0.885	0.867	-0.567	-0.203	0.997	-0.61	-0.137	-0.758	0.881	-0.66	-0.379	-0.394	-0.567	-0.543	-0.501	0.434	-0.36	-0.451	-0.616	-0.364	-0.593	-0.444	-0.591	-0.532	-0.199	-0.599	-0.453	-0.584	-0.581	-0.518	-0.544	-0.491
NYC1	-0.394	0.875	0.713	0.932	0.982	-0.663	0.907	-0.542	0.727	0.81	-0.785	-0.501	0.971	0.885	0.349	0.689	0.885	1	0.972	-0.123	0.0881	0.89	-0.762	-0.547	-0.749	0.738	-0.49	-0.56	-0.48	-0.638	-0.848	-0.346	-0.0188	-0.44	-0.587	-0.723	-0.446	-0.403	-0.602	-0.37	-0.616	-0.179	-0.372	-0.53	-0.377	-0.402	-0.653	-0.63	-0.691
PDS1	-0.598	0.87	0.746	0.936	0.948	-0.537	0.816	-0.357	0.834	0.783	-0.631	-0.69	0.985	0.954	0.156	0.733	0.867	0.972	1	-0.16	0.263	0.89	-0.887	-0.433	-0.879	0.833	-0.651	-0.726	-0.67	-0.801	-0.885	-0.538	0.0511	-0.637	-0.755	-0.863	-0.642	-0.577	-0.764	-0.539	-0.783	-0.405	-0.539	-0.713	-0.55	-0.579	-0.808	-0.793	-0.827
SGR	0.131	-0.587	0.522	-0.467	-0.3	-0.575	-0.372	-0.475	-0.595	-0.669	-0.244	0.161	0.0103	0.0567	-0.408	0.527	-0.567	-0.123	-0.16	1	0.491	-0.56	0.0321	-0.713	0.367	-0.628	0.627	-0.0855	0.0979	0.175	-0.303	0.555	-0.982	0.0969	0.0209	0.12	0.0965	0.641	-0.0231	0.692	0.142	0.223	0.703	0.131	0.667	0.619	0.0419	0.141	-0.0904
SPS3	-0.778	-0.168	0.663	-0.0415	-0.0545	-0.0915	-0.336	0.226	0.201	-0.322	0.2	-0.732	0.325	0.536	-0.895	0.699	-0.203	0.0881	0.263	0.491	1	-0.128	-0.652	-0.199	-0.442	0.136	-0.32	-0.826	-0.775	-0.662	-0.57	-0.442	-0.395	-0.787	-0.771	-0.64	-0.786	-0.331	-0.783	-0.272	-0.694	-0.74	-0.256	-0.739	-0.304	-0.358	-0.726	-0.688	-0.752
VDE1	-0.414	0.999	0.365	0.993	0.955	-0.281	0.918	-0.218	0.891	0.979	-0.53	-0.515	0.81	0.724	0.455	0.344	0.997	0.89	0.89	-0.56	-0.128	1	-0.668	-0.122	-0.81	0.914	-0.713	-0.45	-0.469	-0.633	-0.578	-0.564	0.437	-0.436	-0.521	-0.677	-0.44	-0.649	-0.513	-0.643	-0.6	-0.278	-0.65	-0.525	-0.638	-0.638	-0.584	-0.611	-0.554
VTE1	0.885	-0.637	-0.799	-0.73	-0.7	0.32	-0.462	0.0347	-0.819	-0.504	0.287	0.93	-0.878	-0.965	0.312	-0.809	-0.61	-0.762	-0.887	0.0321	-0.652	-0.668	1	0.28	0.941	-0.788	0.762	0.961	0.928	0.972	0.888	0.736	-0.0051	0.911	0.971	0.994	0.914	0.718	0.976	0.669	0.971	0.745	0.662	0.945	0.689	0.731	0.988	0.975	0.989
VTE3	-0.113	-0.0985	-0.776	-0.212	-0.411	0.983	-0.384	0.909	0.135	-0.0265	0.847	-0.0514	-0.575	-0.49	-0.149	-0.753	-0.137	-0.547	-0.433	-0.713	-0.199	-0.122	0.28	1	0.0189	0.137	-0.371	0.195	-0.0203	0.0527	0.69	-0.442	0.826	-0.0505	0.129	0.172	-0.0459	-0.447	0.179	-0.5	0.0591	-0.338	-0.504	-0.00506	-0.482	-0.436	0.17	0.0717	0.316
VTE4	0.869	-0.79	-0.567	-0.836	-0.751	0.103	-0.554	-0.13	-0.963	-0.694	0.184	0.92	-0.813	-0.879	0.154	-0.574	-0.758	-0.749	-0.879	0.367	-0.442	-0.81	0.941	0.0189	1	-0.945	0.922	0.866	0.897	0.964	0.724	0.873	-0.337	0.881	0.911	0.965	0.883	0.885	0.9	0.856	0.952	0.77	0.854	0.924	0.867	0.889	0.933	0.955	0.89
PSY1	-0.704	0.908	0.33	0.907	0.8	0.00936	0.679	0.152	0.998	0.86	-0.187	-0.769	0.727	0.738	0.111	0.328	0.881	0.738	0.833	-0.628	0.136	0.914	-0.788	0.137	-0.945	1	-0.936	-0.656	-0.728	-0.831	-0.539	-0.85	0.574	-0.709	-0.73	-0.828	-0.711	-0.9	-0.71	-0.892	-0.806	-0.629	-0.895	-0.767	-0.891	-0.894	-0.765	-0.811	-0.696
ZEP1	0.844	-0.704	-0.221	-0.702	-0.546	-0.284	-0.376	-0.467	-0.95	-0.645	-0.151	0.869	-0.534	-0.625	0.187	-0.236	-0.66	-0.49	-0.651	0.627	-0.32	-0.713	0.762	-0.371	0.922	-0.936	1	0.722	0.835	0.872	0.402	0.98	-0.64	0.831	0.79	0.827	0.832	0.995	0.761	0.99	0.857	0.838	0.989	0.855	0.992	0.995	0.796	0.855	0.699
neocrhrome	0.953	-0.415	-0.77	-0.52	-0.475	0.189	-0.199	-0.132	-0.702	-0.266	0.0738	0.965	-0.728	-0.876	0.563	-0.791	-0.379	-0.56	-0.726	-0.0855	-0.826	-0.45	0.961	0.195	0.866	-0.656	0.722	1	0.976	0.964	0.812	0.751	0.0627	0.97	0.994	0.962	0.971	0.698	0.997	0.645	0.973	0.852	0.635	0.974	0.67	0.717	0.987	0.973	0.985
all-trans-neoxanthin	0.995	-0.438	-0.614	-0.518	-0.427	-0.0152	-0.156	-0.322	-0.772	-0.305	-0.0885	0.998	-0.638	-0.8	0.573	-0.64	-0.394	-0.48	-0.67	0.0979	-0.775	-0.469	0.928	-0.0203	0.897	-0.728	0.835	0.976	1	0.979	0.685	0.873	-0.14	0.999	0.988	0.953	0.999	0.826	0.98	0.784	0.986	0.938	0.774	0.998	0.804	0.841	0.975	0.983	0.939
all-trans-violaxanthin	0.959	-0.606	-0.653	-0.68	-0.6	0.0907	-0.352	-0.196	-0.865	-0.481	0.074	0.986	-0.761	-0.881	0.399	-0.67	-0.567	-0.638	-0.801	0.175	-0.662	-0.633	0.972	0.0527	0.964	-0.831	0.872	0.964	0.979	1	0.757	0.869	-0.181	0.97	0.987	0.992	0.971	0.846	0.98	0.806	0.999	0.87	0.799	0.99	0.824	0.858	0.991	0.999	0.959
neo/violaxanthin isomer	0.607	-0.544	-0.97	-0.667	-0.739	0.716	-0.551	0.469	-0.562	-0.411	0.634	0.672	-0.945	-0.965	0.143	-0.965	-0.543	-0.848	-0.885	-0.303	-0.57	-0.578	0.888	0.69	0.724	-0.539	0.402	0.812	0.685	0.757	1	0.344	0.38	0.657	0.79	0.832	0.661	0.331	0.817	0.269	0.758	0.392	0.263	0.706	0.293	0.345	0.823	0.768	0.894
phytoene 1	0.896	-0.552	-0.194	-0.557	-0.388	-0.387	-0.191	-0.595	-0.875	-0.482	-0.309	0.898	-0.426	-0.561	0.364	-0.217	-0.501	-0.346	-0.538	0.555	-0.442	-0.564	0.736	-0.442	0.873	-0.85	0.98	0.751	0.873	0.869	0.344	1	-0.604	0.877	0.809	0.807	0.876	0.991	0.778	0.983	0.862	0.921	0.98	0.88	0.989	0.994	0.798	0.857	0.696
flavoxanthin/chrisanthemaxanthin 1	-0.19	0.463	-0.58	0.343	0.154	0.712	0.202	0.631	0.55	0.539	0.419	-0.197	-0.122	-0.127	0.25	-0.577	0.434	-0.0188	0.0511	-0.982	-0.395	0.437	-0.0051	0.826	-0.337	0.574	-0.64	0.0627	-0.14	-0.181	0.38	-0.604	1	-0.147	-0.0392	-0.104	-0.145	-0.671	0.00892	-0.722	-0.153	-0.318	-0.732	-0.162	-0.699	-0.651	-0.0443	-0.149	0.1
9-cis-violaxanthin	0.998	-0.406	-0.591	-0.484	-0.389	-0.0508	-0.115	-0.358	-0.755	-0.273	-0.131	0.996	-0.603	-0.773	0.603	-0.618	-0.36	-0.44	-0.637	0.0969	-0.787	-0.436	0.911	-0.0505	0.881	-0.709	0.831	0.97	0.999	0.97	0.657	0.877	-0.147	1	0.981	0.939	1	0.826	0.972	0.785	0.978	0.951	0.776	0.994	0.806	0.842	0.964	0.974	0.925
lutein-5,6-epoxide	0.967	-0.488	-0.723	-0.581	-0.52	0.14	-0.252	-0.17	-0.772	-0.348	0.062	0.984	-0.74	-0.88	0.51	-0.743	-0.451	-0.587	-0.755	0.0209	-0.771	-0.521	0.971	0.129	0.911	-0.73	0.79	0.994	0.988	0.987	0.79	0.809	-0.0392	0.981	1	0.98	0.982	0.767	0.999	0.719	0.992	0.873	0.71	0.991	0.741	0.783	0.996	0.992	0.981
flavoxanthin/chrisanthemaxanthin 2	0.919	-0.648	-0.729	-0.73	-0.676	0.216	-0.436	-0.0667	-0.859	-0.52	0.201	0.959	-0.837	-0.935	0.331	-0.741	-0.616	-0.723	-0.863	0.12	-0.64	-0.677	0.994	0.172	0.965	-0.828	0.827	0.962	0.953	0.992	0.832	0.807	-0.104	0.939	0.98	1	0.941	0.79	0.979	0.746	0.989	0.801	0.739	0.969	0.764	0.801	0.993	0.992	0.978
auroxanthin	0.998	-0.41	-0.594	-0.489	-0.394	-0.0455	-0.12	-0.353	-0.757	-0.277	-0.125	0.996	-0.608	-0.777	0.599	-0.621	-0.364	-0.446	-0.642	0.0965	-0.786	-0.44	0.914	-0.0459	0.883	-0.711	0.832	0.971	0.999	0.971	0.661	0.876	-0.145	1	0.982	0.941	1	0.826	0.973	0.785	0.979	0.949	0.775	0.995	0.805	0.841	0.966	0.976	0.927
phytoene 2	0.844	-0.641	-0.156	-0.633	-0.464	-0.37	-0.293	-0.55	-0.916	-0.585	-0.245	0.859	-0.454	-0.56	0.238	-0.175	-0.593	-0.403	-0.577	0.641	-0.331	-0.649	0.718	-0.447	0.885	-0.9	0.995	0.698	0.826	0.846	0.331	0.991	-0.671	0.826	0.767	0.79	0.826	1	0.735	0.997	0.833	0.862	0.996	0.841	0.999	1	0.766	0.83	0.66
all-trans-Lutein	0.954	-0.479	-0.757	-0.578	-0.528	0.186	-0.259	-0.127	-0.752	-0.336	0.0979	0.973	-0.757	-0.894	0.509	-0.777	-0.444	-0.602	-0.764	-0.0231	-0.783	-0.513	0.976	0.179	0.9	-0.71	0.761	0.997	0.98	0.98	0.817	0.778	0.00892	0.972	0.999	0.979	0.973	0.735	1	0.684	0.986	0.851	0.675	0.983	0.707	0.751	0.996	0.986	0.989
phytofluene isomer 1	0.807	-0.639	-0.088	-0.62	-0.443	-0.418	-0.288	-0.578	-0.906	-0.593	-0.274	0.82	-0.408	-0.508	0.202	-0.106	-0.591	-0.37	-0.539	0.692	-0.272	-0.643	0.669	-0.5	0.856	-0.892	0.99	0.645	0.784	0.806	0.269	0.983	-0.722	0.785	0.719	0.746	0.785	0.997	0.684	1	0.792	0.836	1	0.8	0.999	0.995	0.718	0.788	0.605
zeaxanthin	0.967	-0.571	-0.664	-0.649	-0.572	0.0892	-0.317	-0.204	-0.843	-0.442	0.0565	0.99	-0.748	-0.876	0.437	-0.682	-0.532	-0.616	-0.783	0.142	-0.694	-0.6	0.971	0.0591	0.952	-0.806	0.857	0.973	0.986	0.999	0.758	0.862	-0.153	0.978	0.992	0.989	0.979	0.833	0.986	0.792	1	0.88	0.784	0.995	0.81	0.846	0.993	1	0.964
8-apo-b-carotenol	0.969	-0.255	-0.329	-0.302	-0.157	-0.353	0.102	-0.629	-0.677	-0.145	-0.425	0.938	-0.342	-0.545	0.692	-0.365	-0.199	-0.179	-0.405	0.223	-0.74	-0.278	0.745	-0.338	0.77	-0.629	0.838	0.852	0.938	0.87	0.392	0.921	-0.318	0.951	0.873	0.801	0.949	0.862	0.851	0.836	0.88	1	0.827	0.922	0.852	0.875	0.838	0.871	0.763
phytoene 3	0.797	-0.646	-0.0785	-0.625	-0.448	-0.419	-0.297	-0.575	-0.907	-0.603	-0.269	0.811	-0.407	-0.502	0.186	-0.0955	-0.599	-0.372	-0.539	0.703	-0.256	-0.65	0.662	-0.504	0.854	-0.895	0.989	0.635	0.774	0.799	0.263	0.98	-0.732	0.776	0.71	0.739	0.775	0.996	0.675	1	0.784	0.827	1	0.791	0.999	0.994	0.709	0.78	0.596
lutein-like	0.988	-0.496	-0.623	-0.573	-0.484	0.0113	-0.219	-0.289	-0.808	-0.366	-0.0419	0.999	-0.677	-0.826	0.519	-0.646	-0.453	-0.53	-0.713	0.131	-0.739	-0.525	0.945	-0.00506	0.924	-0.767	0.855	0.974	0.998	0.99	0.706	0.88	-0.162	0.994	0.991	0.969	0.995	0.841	0.983	0.8	0.995	0.922	0.791	1	0.819	0.854	0.983	0.993	0.947
phytofluene isomer 2	0.826	-0.632	-0.116	-0.618	-0.444	-0.403	-0.28	-0.574	-0.907	-0.581	-0.271	0.839	-0.422	-0.527	0.227	-0.134	-0.584	-0.377	-0.55	0.667	-0.304	-0.638	0.689	-0.482	0.867	-0.891	0.992	0.67	0.804	0.824	0.293	0.989	-0.699	0.806	0.741	0.764	0.805	0.999	0.707	0.999	0.81	0.852	0.999	0.819	1	0.998	0.739	0.806	0.629
phytofluene isomer 3	0.859	-0.629	-0.175	-0.625	-0.457	-0.363	-0.279	-0.551	-0.913	-0.568	-0.249	0.872	-0.459	-0.571	0.264	-0.194	-0.581	-0.402	-0.579	0.619	-0.358	-0.638	0.731	-0.436	0.889	-0.894	0.995	0.717	0.841	0.858	0.345	0.994	-0.651	0.842	0.783	0.801	0.841	1	0.751	0.995	0.846	0.875	0.994	0.854	0.998	1	0.78	0.842	0.676
all-trans-a-carotene	0.946	-0.552	-0.745	-0.644	-0.59	0.193	-0.332	-0.109	-0.803	-0.415	0.136	0.974	-0.792	-0.914	0.438	-0.761	-0.518	-0.653	-0.808	0.0419	-0.726	-0.584	0.988	0.17	0.933	-0.765	0.796	0.987	0.975	0.991	0.823	0.798	-0.0443	0.964	0.996	0.993	0.966	0.766	0.996	0.718	0.993	0.838	0.709	0.983	0.739	0.78	1	0.994	0.988
cis b-carotene	0.962	-0.582	-0.671	-0.66	-0.585	0.104	-0.332	-0.189	-0.846	-0.453	0.0735	0.987	-0.759	-0.884	0.424	-0.689	-0.544	-0.63	-0.793	0.141	-0.688	-0.611	0.975	0.0717	0.955	-0.811	0.855	0.973	0.983	0.999	0.768	0.857	-0.149	0.974	0.992	0.992	0.976	0.83	0.986	0.788	1	0.871	0.78	0.993	0.806	0.842	0.994	1	0.966
b-carotene	0.899	-0.519	-0.838	-0.628	-0.606	0.33	-0.349	0.0233	-0.735	-0.374	0.243	0.931	-0.836	-0.946	0.427	-0.852	-0.491	-0.691	-0.827	-0.0904	-0.752	-0.554	0.989	0.316	0.89	-0.696	0.699	0.985	0.939	0.959	0.894	0.696	0.1	0.925	0.981	0.978	0.927	0.66	0.989	0.605	0.964	0.763	0.596	0.947	0.629	0.676	0.988	0.966	1
b-tocotrienol/g-tocotrienol	-0.112	0.946	0.334	0.935	0.957	-0.476	0.997	-0.491	0.686	0.953	-0.74	-0.23	0.766	0.609	0.689	0.3	0.964	0.896	0.816	-0.442	-0.342	0.941	-0.472	-0.311	-0.587	0.724	-0.436	-0.211	-0.185	-0.38	-0.524	-0.252	0.278	-0.146	-0.271	-0.455	-0.151	-0.357	-0.274	-0.354	-0.344	0.0542	-0.364	-0.249	-0.346	-0.342	-0.35	-0.358	-0.355
g-tocopherol/b-tocopherol	-0.134	0.957	0.318	0.943	0.956	-0.442	0.993	-0.455	0.71	0.964	-0.712	-0.25	0.761	0.608	0.679	0.284	0.973	0.89	0.818	-0.474	-0.339	0.952	-0.481	-0.275	-0.606	0.747	-0.467	-0.221	-0.204	-0.397	-0.514	-0.286	0.314	-0.165	-0.285	-0.468	-0.171	-0.39	-0.286	-0.389	-0.361	0.0261	-0.399	-0.268	-0.38	-0.375	-0.362	-0.374	-0.361
d-tocopherol	0.881	-0.143	-0.0963	-0.16	0.0154	-0.567	0.243	-0.797	-0.588	-0.0609	-0.618	0.832	-0.125	-0.335	0.696	-0.136	-0.0828	0.0222	-0.21	0.331	-0.637	-0.158	0.569	-0.547	0.643	-0.544	0.801	0.702	0.828	0.738	0.159	0.903	-0.451	0.849	0.731	0.645	0.846	0.845	0.7	0.834	0.748	0.971	0.826	0.807	0.845	0.856	0.685	0.737	0.585
a-tocopherol	0.882	-0.164	-0.0917	-0.179	-0.00159	-0.568	0.223	-0.796	-0.605	-0.0836	-0.61	0.835	-0.134	-0.341	0.678	-0.13	-0.104	0.00879	-0.222	0.351	-0.622	-0.179	0.574	-0.552	0.654	-0.561	0.814	0.701	0.829	0.743	0.161	0.913	-0.469	0.85	0.732	0.65	0.847	0.857	0.701	0.847	0.752	0.97	0.84	0.809	0.858	0.867	0.688	0.741	0.586
chlorophyll-a	0.868	-0.372	-0.885	-0.497	-0.498	0.377	-0.23	0.0573	-0.602	-0.215	0.227	0.888	-0.782	-0.909	0.527	-0.901	-0.346	-0.611	-0.746	-0.259	-0.839	-0.411	0.948	0.394	0.795	-0.557	0.579	0.977	0.908	0.904	0.897	0.598	0.256	0.897	0.955	0.926	0.899	0.543	0.968	0.481	0.916	0.731	0.47	0.907	0.509	0.563	0.954	0.918	0.984
chlorophyll-b	0.591	-0.198	-0.985	-0.347	-0.437	0.677	-0.215	0.398	-0.299	-0.0446	0.463	0.618	-0.755	-0.833	0.426	-0.992	-0.194	-0.594	-0.655	-0.588	-0.776	-0.239	0.784	0.72	0.531	-0.259	0.207	0.803	0.654	0.658	0.928	0.214	0.616	0.637	0.747	0.719	0.64	0.155	0.78	0.0845	0.675	0.405	0.0727	0.651	0.115	0.178	0.754	0.68	0.844
chlorophyllide-b	0.524	-0.285	-0.999	-0.429	-0.534	0.763	-0.338	0.508	-0.322	-0.141	0.585	0.568	-0.816	-0.859	0.29	-0.999	-0.287	-0.683	-0.716	-0.559	-0.677	-0.323	0.778	0.786	0.535	-0.289	0.187	0.758	0.598	0.63	0.958	0.166	0.613	0.576	0.707	0.706	0.579	0.124	0.742	0.0546	0.642	0.316	0.0448	0.604	0.0831	0.144	0.726	0.65	0.823
pheophytin-a	0.941	-0.527	-0.77	-0.625	-0.578	0.221	-0.317	-0.0858	-0.777	-0.386	0.149	0.967	-0.794	-0.918	0.456	-0.787	-0.494	-0.649	-0.802	-0.0036	-0.749	-0.56	0.987	0.204	0.918	-0.738	0.768	0.992	0.971	0.983	0.839	0.773	0.000633	0.96	0.996	0.988	0.962	0.737	0.998	0.687	0.988	0.827	0.678	0.978	0.709	0.752	0.999	0.989	0.993
phylloquinone 1	-0.152	0.819	-0.266	0.723	0.603	0.257	0.671	0.177	0.727	0.883	-0.0982	-0.22	0.293	0.198	0.574	-0.283	0.809	0.443	0.443	-0.938	-0.502	0.796	-0.214	0.427	-0.516	0.767	-0.655	-0.0236	-0.155	-0.289	0.024	-0.53	0.861	-0.139	-0.129	-0.275	-0.14	-0.635	-0.0959	-0.673	-0.249	-0.158	-0.686	-0.205	-0.651	-0.613	-0.175	-0.254	-0.0751
phylloquinone 2	0.501	0.31	-0.759	0.163	0.0884	0.393	0.32	0.12	0.0777	0.459	0.051	0.465	-0.313	-0.47	0.765	-0.784	0.323	-0.0931	-0.192	-0.791	-0.915	0.269	0.495	0.52	0.194	0.136	-0.0337	0.65	0.522	0.424	0.605	0.0689	0.731	0.527	0.565	0.442	0.527	-0.0412	0.595	-0.107	0.459	0.412	-0.124	0.486	-0.0738	-0.0123	0.531	0.456	0.614
ubiquinol-9	0.889	-0.584	-0.202	-0.588	-0.421	-0.366	-0.229	-0.571	-0.893	-0.516	-0.278	0.896	-0.45	-0.577	0.33	-0.223	-0.534	-0.376	-0.563	0.57	-0.42	-0.596	0.745	-0.428	0.886	-0.87	0.987	0.748	0.869	0.873	0.358	0.999	-0.612	0.871	0.809	0.814	0.871	0.995	0.778	0.988	0.865	0.907	0.985	0.878	0.992	0.997	0.801	0.86	0.7
plastoquinol-9	0.588	-0.52	0.26	-0.452	-0.247	-0.659	-0.168	-0.723	-0.76	-0.527	-0.457	0.587	-0.114	-0.192	0.0842	0.244	-0.474	-0.125	-0.274	0.859	-0.0203	-0.511	0.372	-0.747	0.637	-0.758	0.884	0.354	0.542	0.553	-0.071	0.883	-0.905	0.55	0.443	0.47	0.549	0.912	0.397	0.939	0.535	0.687	0.942	0.555	0.928	0.903	0.436	0.529	0.294
ubiquinone-10	0.446	-0.336	-0.994	-0.475	-0.594	0.829	-0.425	0.6	-0.315	-0.203	0.679	0.502	-0.844	-0.857	0.174	-0.987	-0.345	-0.736	-0.742	-0.542	-0.583	-0.372	0.748	0.838	0.512	-0.29	0.147	0.697	0.529	0.582	0.962	0.104	0.617	0.502	0.65	0.67	0.506	0.0762	0.687	0.00908	0.59	0.223	0.000828	0.541	0.0354	0.0934	0.678	0.6	0.782
plastoquinone	0.786	-0.598	-0.0249	-0.572	-0.387	-0.48	-0.239	-0.63	-0.876	-0.56	-0.334	0.793	-0.344	-0.448	0.214	-0.0439	-0.55	-0.307	-0.48	0.714	-0.253	-0.601	0.62	-0.559	0.819	-0.863	0.977	0.606	0.756	0.77	0.204	0.979	-0.754	0.76	0.682	0.702	0.759	0.991	0.645	0.998	0.756	0.832	0.998	0.77	0.996	0.988	0.677	0.751	0.557
1-O-beta-D-Glucopyranosyl-2,3-di-O-palmitoylglycerol	-0.449	0.339	-0.463	0.249	0.0337	0.812	-0.0097	0.828	0.586	0.371	0.617	-0.427	-0.123	-0.0399	-0.101	-0.444	0.293	-0.102	0.0416	-0.866	-0.0668	0.324	-0.16	0.882	-0.442	0.586	-0.755	-0.174	-0.384	-0.368	0.297	-0.778	0.937	-0.4	-0.261	-0.267	-0.397	-0.801	-0.212	-0.839	-0.352	-0.598	-0.843	-0.388	-0.825	-0.791	-0.242	-0.344	-0.0909
DG(18:1(11E)/16:0/0:0)_1	0.042	0.411	-0.7	0.273	0.108	0.672	0.223	0.518	0.401	0.518	0.348	0.0286	-0.226	-0.279	0.426	-0.704	0.394	-0.0784	-0.0595	-0.975	-0.596	0.378	0.187	0.793	-0.155	0.438	-0.46	0.282	0.0886	0.0313	0.507	-0.405	0.972	0.0838	0.18	0.0961	0.085	-0.488	0.225	-0.549	0.0626	-0.0881	-0.561	0.0623	-0.52	-0.464	0.167	0.0653	0.301
DG(17:1(9Z)/17:2(9Z,12Z)/0:0)[iso2]	0.85	-0.38	-0.902	-0.507	-0.516	0.413	-0.252	0.0961	-0.595	-0.224	0.263	0.873	-0.799	-0.918	0.504	-0.917	-0.357	-0.632	-0.759	-0.276	-0.827	-0.419	0.947	0.427	0.789	-0.551	0.56	0.97	0.893	0.894	0.913	0.574	0.278	0.881	0.946	0.921	0.883	0.521	0.961	0.459	0.906	0.704	0.447	0.893	0.486	0.541	0.947	0.908	0.982
DG(P-14:0)18:1(9Z))	0.232	-0.0321	-0.925	-0.178	-0.338	0.862	-0.2	0.669	0.0137	0.0917	0.634	0.267	-0.628	-0.641	0.234	-0.92	-0.0499	-0.509	-0.486	-0.785	-0.573	-0.0679	0.513	0.917	0.212	0.0415	-0.164	0.509	0.309	0.327	0.819	-0.177	0.842	0.288	0.434	0.418	0.292	-0.225	0.479	-0.293	0.345	0.0269	-0.303	0.308	-0.265	-0.205	0.45	0.353	0.581
DG(18:1(11E)/16:0/0:0)_2	-0.285	0.192	-0.629	0.084	-0.129	0.897	-0.13	0.861	0.417	0.249	0.703	-0.251	-0.314	-0.241	-0.067	-0.61	0.15	-0.276	-0.151	-0.855	-0.178	0.171	0.0411	0.955	-0.251	0.422	-0.606	0.0103	-0.208	-0.178	0.484	-0.64	0.937	-0.23	-0.0735	-0.0695	-0.226	-0.664	-0.0224	-0.712	-0.163	-0.467	-0.717	-0.208	-0.694	-0.652	-0.0489	-0.153	0.105
DG(12:0/22:2(13Z,16Z)/0:0)[iso2]	-0.442	0.399	-0.447	0.308	0.0957	0.776	0.059	0.787	0.623	0.433	0.562	-0.429	-0.0768	-0.00762	-0.0439	-0.43	0.355	-0.0449	0.0902	-0.894	-0.102	0.383	-0.18	0.858	-0.47	0.627	-0.772	-0.176	-0.382	-0.381	0.269	-0.782	0.953	-0.396	-0.266	-0.286	-0.393	-0.814	-0.217	-0.852	-0.362	-0.58	-0.857	-0.391	-0.837	-0.802	-0.253	-0.355	-0.103
dipalmitoyl-glycerol	0.908	-0.609	-0.784	-0.703	-0.664	0.28	-0.419	-0.0125	-0.815	-0.474	0.238	0.947	-0.851	-0.951	0.356	-0.796	-0.58	-0.727	-0.863	0.0334	-0.68	-0.64	0.999	0.245	0.941	-0.781	0.775	0.973	0.946	0.981	0.869	0.758	-0.0163	0.931	0.982	0.996	0.934	0.735	0.985	0.686	0.981	0.778	0.678	0.96	0.706	0.748	0.994	0.984	0.992
eicosenoic-acid	0.101	-0.302	-0.885	-0.421	-0.592	0.975	-0.52	0.849	-0.114	-0.21	0.869	0.175	-0.76	-0.691	-0.12	-0.864	-0.332	-0.72	-0.641	-0.586	-0.289	-0.329	0.502	0.968	0.268	-0.108	-0.126	0.397	0.199	0.288	0.844	-0.21	0.705	0.165	0.347	0.404	0.17	-0.21	0.391	-0.267	0.291	-0.141	-0.271	0.221	-0.247	-0.199	0.393	0.304	0.522
arachidic-acid	0.991	-0.448	-0.639	-0.531	-0.446	0.0176	-0.175	-0.291	-0.772	-0.312	-0.0577	0.997	-0.66	-0.818	0.563	-0.664	-0.404	-0.502	-0.688	0.0797	-0.777	-0.479	0.939	0.0118	0.901	-0.728	0.826	0.982	0.999	0.982	0.708	0.86	-0.117	0.997	0.992	0.96	0.998	0.814	0.986	0.771	0.989	0.926	0.761	0.998	0.792	0.829	0.981	0.987	0.95
oleic-acid	0.948	-0.502	-0.765	-0.601	-0.553	0.205	-0.287	-0.105	-0.764	-0.36	0.124	0.97	-0.776	-0.906	0.483	-0.783	-0.468	-0.626	-0.783	-0.0153	-0.767	-0.536	0.982	0.193	0.909	-0.723	0.764	0.995	0.975	0.982	0.828	0.775	0.00672	0.966	0.998	0.984	0.968	0.735	1	0.684	0.987	0.839	0.675	0.98	0.707	0.751	0.998	0.988	0.992
linolenic-acid	0.38	-0.504	-0.954	-0.624	-0.744	0.871	-0.613	0.682	-0.406	-0.391	0.799	0.458	-0.916	-0.883	-0.0325	-0.939	-0.519	-0.857	-0.833	-0.399	-0.412	-0.534	0.744	0.841	0.557	-0.395	0.191	0.634	0.472	0.568	0.966	0.106	0.508	0.439	0.604	0.667	0.444	0.107	0.639	0.0478	0.567	0.14	0.043	0.499	0.0688	0.119	0.649	0.579	0.747
ricinoleic-acid-methyl-ester	0.528	-0.223	-0.994	-0.37	-0.476	0.742	-0.273	0.48	-0.28	-0.0756	0.541	0.564	-0.776	-0.832	0.347	-0.996	-0.224	-0.632	-0.671	-0.6	-0.716	-0.262	0.76	0.777	0.504	-0.244	0.161	0.759	0.598	0.617	0.939	0.153	0.643	0.578	0.702	0.688	0.581	0.103	0.738	0.0323	0.632	0.328	0.0215	0.6	0.0619	0.124	0.716	0.638	0.814
linoleyl-glycerol	-0.0112	0.0762	-0.814	-0.0563	-0.248	0.909	-0.172	0.786	0.211	0.172	0.689	0.0242	-0.497	-0.469	0.0961	-0.801	0.0461	-0.413	-0.34	-0.847	-0.401	0.0464	0.301	0.968	-0.00639	0.228	-0.385	0.284	0.0683	0.0928	0.685	-0.409	0.918	0.0465	0.202	0.196	0.0501	-0.447	0.252	-0.507	0.11	-0.213	-0.515	0.0679	-0.483	-0.43	0.223	0.119	0.37
MG(0:0/18:3(9Z,12Z,15Z)/0:0)	0.982	-0.548	-0.585	-0.616	-0.517	-0.0165	-0.263	-0.305	-0.85	-0.426	-0.0406	0.997	-0.682	-0.822	0.466	-0.606	-0.505	-0.55	-0.73	0.206	-0.685	-0.575	0.941	-0.0456	0.946	-0.812	0.892	0.956	0.991	0.993	0.685	0.907	-0.231	0.987	0.981	0.97	0.987	0.877	0.97	0.84	0.994	0.92	0.833	0.997	0.857	0.889	0.977	0.993	0.932
oleolyl-glycerol	0.967	-0.251	-0.685	-0.355	-0.292	0.0483	-0.00204	-0.28	-0.608	-0.102	-0.109	0.955	-0.577	-0.762	0.712	-0.714	-0.209	-0.382	-0.574	-0.123	-0.9	-0.287	0.887	0.0829	0.785	-0.554	0.688	0.98	0.973	0.921	0.699	0.755	0.0632	0.975	0.967	0.898	0.975	0.683	0.966	0.632	0.937	0.908	0.619	0.959	0.658	0.703	0.943	0.933	0.931
palmitic-glycerol	0.631	-0.524	-0.973	-0.65	-0.718	0.696	-0.521	0.44	-0.561	-0.388	0.604	0.693	-0.935	-0.965	0.183	-0.97	-0.521	-0.83	-0.875	-0.312	-0.602	-0.559	0.897	0.675	0.729	-0.536	0.412	0.831	0.707	0.772	0.999	0.361	0.383	0.68	0.808	0.842	0.684	0.344	0.834	0.281	0.774	0.421	0.274	0.726	0.305	0.358	0.838	0.783	0.907
stearic-glycerol	0.463	-0.575	-0.95	-0.691	-0.79	0.815	-0.644	0.612	-0.506	-0.46	0.763	0.542	-0.953	-0.929	-0.0175	-0.937	-0.585	-0.892	-0.887	-0.311	-0.43	-0.606	0.809	0.775	0.647	-0.493	0.3	0.696	0.552	0.65	0.984	0.215	0.417	0.518	0.675	0.742	0.523	0.219	0.705	0.16	0.647	0.229	0.156	0.58	0.181	0.23	0.72	0.658	0.804
PA(18:1(9Z)/12:0)-1	0.997	-0.415	-0.596	-0.494	-0.399	-0.0427	-0.126	-0.35	-0.76	-0.283	-0.12	0.997	-0.612	-0.78	0.595	-0.623	-0.37	-0.451	-0.646	0.099	-0.783	-0.445	0.916	-0.044	0.886	-0.715	0.833	0.971	0.999	0.973	0.663	0.877	-0.147	1	0.983	0.943	1	0.827	0.974	0.786	0.98	0.948	0.777	0.996	0.807	0.843	0.967	0.977	0.928
PA(18:1(9Z)/12:0)-2	0.965	-0.595	-0.639	-0.667	-0.583	0.0674	-0.334	-0.219	-0.863	-0.47	0.0495	0.989	-0.745	-0.869	0.413	-0.656	-0.555	-0.62	-0.787	0.183	-0.667	-0.622	0.967	0.0311	0.962	-0.829	0.877	0.963	0.983	1	0.742	0.879	-0.193	0.975	0.986	0.988	0.976	0.854	0.979	0.815	0.999	0.881	0.808	0.993	0.832	0.866	0.989	0.999	0.954
beta-sitosterol	-0.419	0.102	-0.536	0.0165	-0.202	0.918	-0.255	0.939	0.411	0.131	0.792	-0.369	-0.308	-0.186	-0.272	-0.508	0.0519	-0.32	-0.158	-0.744	0.0223	0.0881	-0.0449	0.946	-0.294	0.402	-0.639	-0.124	-0.336	-0.273	0.419	-0.708	0.855	-0.363	-0.195	-0.155	-0.359	-0.705	-0.145	-0.743	-0.267	-0.607	-0.744	-0.325	-0.731	-0.698	-0.157	-0.254	-0.00609
campesterol	-0.298	-0.0465	-0.643	-0.14	-0.351	0.971	-0.379	0.959	0.254	-0.00315	0.864	-0.235	-0.461	-0.341	-0.282	-0.614	-0.0934	-0.47	-0.32	-0.691	-0.0283	-0.0631	0.109	0.982	-0.133	0.246	-0.503	0.00673	-0.207	-0.125	0.553	-0.587	0.814	-0.237	-0.0566	-0.0013	-0.233	-0.579	-0.00734	-0.621	-0.121	-0.51	-0.623	-0.189	-0.608	-0.572	-0.0116	-0.108	0.136
stigmastene-3-6-dione	0.957	-0.236	-0.286	-0.278	-0.127	-0.395	0.127	-0.663	-0.664	-0.132	-0.462	0.922	-0.304	-0.508	0.695	-0.323	-0.179	-0.143	-0.371	0.246	-0.723	-0.258	0.716	-0.379	0.75	-0.617	0.836	0.828	0.922	0.849	0.35	0.922	-0.346	0.936	0.85	0.775	0.934	0.863	0.827	0.841	0.859	0.999	0.831	0.905	0.856	0.877	0.813	0.85	0.733
stigmasterol	0.89	-0.727	-0.377	-0.748	-0.617	-0.141	-0.424	-0.357	-0.964	-0.646	-0.0402	0.922	-0.649	-0.742	0.218	-0.391	-0.685	-0.587	-0.745	0.51	-0.412	-0.741	0.858	-0.221	0.97	-0.945	0.987	0.813	0.894	0.936	0.545	0.963	-0.512	0.886	0.87	0.907	0.887	0.971	0.848	0.954	0.924	0.848	0.952	0.915	0.961	0.973	0.88	0.923	0.804
dipalmitoyl-oleoyl-glycerol	-0.753	0.585	-0.0305	0.551	0.36	0.519	0.224	0.654	0.859	0.555	0.363	-0.759	0.3	0.4	-0.193	-0.0117	0.537	0.272	0.442	-0.746	0.211	0.586	-0.576	0.6	-0.788	0.847	-0.965	-0.562	-0.72	-0.733	-0.151	-0.967	0.787	-0.725	-0.64	-0.662	-0.724	-0.982	-0.601	-0.993	-0.718	-0.811	-0.993	-0.733	-0.989	-0.979	-0.635	-0.713	-0.51
linoleoyl-oleoyl-glycerol	0.807	-0.259	-0.917	-0.396	-0.421	0.439	-0.154	0.12	-0.479	-0.0974	0.244	0.821	-0.739	-0.869	0.57	-0.934	-0.237	-0.556	-0.679	-0.399	-0.875	-0.3	0.894	0.477	0.698	-0.431	0.455	0.942	0.849	0.832	0.894	0.486	0.391	0.839	0.904	0.86	0.841	0.42	0.924	0.354	0.849	0.664	0.341	0.843	0.384	0.443	0.9	0.851	0.948
DG(14:0_18:2)	-0.104	0.955	0.119	0.91	0.884	-0.242	0.946	-0.291	0.728	0.988	-0.561	-0.212	0.629	0.478	0.715	0.0876	0.966	0.781	0.719	-0.654	-0.45	0.943	-0.384	-0.0633	-0.577	0.771	-0.523	-0.127	-0.157	-0.344	-0.34	-0.346	0.509	-0.123	-0.208	-0.393	-0.128	-0.46	-0.198	-0.474	-0.304	0.00899	-0.486	-0.22	-0.459	-0.441	-0.281	-0.316	-0.249
DG(16:1_16:1)	-0.104	0.955	0.119	0.91	0.884	-0.242	0.946	-0.291	0.728	0.988	-0.561	-0.212	0.629	0.478	0.715	0.0876	0.966	0.781	0.719	-0.654	-0.45	0.943	-0.384	-0.0633	-0.577	0.771	-0.523	-0.127	-0.157	-0.344	-0.34	-0.346	0.509	-0.123	-0.208	-0.393	-0.128	-0.46	-0.198	-0.474	-0.304	0.00899	-0.486	-0.22	-0.459	-0.441	-0.281	-0.316	-0.249
DG(16:2_18:2)	-0.269	0.983	0.388	0.98	0.978	-0.418	0.976	-0.388	0.793	0.972	-0.669	-0.381	0.82	0.696	0.573	0.36	0.991	0.922	0.879	-0.474	-0.219	0.982	-0.592	-0.257	-0.71	0.823	-0.57	-0.349	-0.338	-0.52	-0.587	-0.4	0.327	-0.3	-0.412	-0.584	-0.305	-0.494	-0.412	-0.488	-0.486	-0.109	-0.496	-0.398	-0.482	-0.482	-0.485	-0.499	-0.478
DG(14:0_16:1)	-0.249	0.986	0.33	0.974	0.963	-0.369	0.972	-0.353	0.795	0.984	-0.637	-0.36	0.784	0.656	0.597	0.301	0.994	0.895	0.852	-0.526	-0.263	0.983	-0.558	-0.203	-0.696	0.827	-0.578	-0.313	-0.313	-0.497	-0.537	-0.408	0.38	-0.277	-0.381	-0.556	-0.281	-0.506	-0.378	-0.504	-0.461	-0.0999	-0.513	-0.375	-0.496	-0.492	-0.454	-0.473	-0.439
DG(18:2_18:2)	0.00153	-0.238	-0.838	-0.353	-0.538	0.99	-0.489	0.89	-0.0195	-0.157	0.881	0.0734	-0.695	-0.612	-0.16	-0.815	-0.273	-0.666	-0.568	-0.626	-0.23	-0.263	0.41	0.988	0.169	-0.0173	-0.226	0.305	0.0986	0.187	0.783	-0.31	0.747	0.0653	0.25	0.307	0.0703	-0.309	0.296	-0.363	0.19	-0.237	-0.367	0.12	-0.345	-0.298	0.296	0.203	0.432
DG(18:0_16:1)	0.327	0.0928	-0.907	-0.0601	-0.2	0.741	-0.0244	0.514	0.047	0.23	0.462	0.338	-0.541	-0.604	0.427	-0.912	0.0846	-0.382	-0.398	-0.829	-0.714	0.0537	0.522	0.825	0.205	0.0864	-0.137	0.573	0.388	0.366	0.777	-0.11	0.849	0.375	0.49	0.437	0.377	-0.182	0.533	-0.253	0.391	0.152	-0.265	0.374	-0.222	-0.158	0.49	0.395	0.611
DG(14:0_16:0)	0.569	-0.547	-0.97	-0.669	-0.749	0.747	-0.571	0.51	-0.542	-0.417	0.669	0.638	-0.947	-0.956	0.106	-0.963	-0.549	-0.858	-0.884	-0.314	-0.539	-0.58	0.868	0.718	0.701	-0.522	0.37	0.783	0.65	0.728	0.999	0.306	0.399	0.621	0.76	0.808	0.625	0.296	0.789	0.235	0.729	0.348	0.229	0.673	0.258	0.31	0.797	0.739	0.872
DG(18:0_18:3)	0.641	-0.19	-0.974	-0.339	-0.416	0.623	-0.181	0.332	-0.324	-0.0333	0.405	0.663	-0.742	-0.836	0.478	-0.984	-0.182	-0.572	-0.648	-0.566	-0.814	-0.232	0.806	0.669	0.558	-0.281	0.252	0.837	0.698	0.693	0.919	0.268	0.582	0.684	0.782	0.747	0.686	0.205	0.813	0.134	0.712	0.466	0.121	0.693	0.165	0.228	0.786	0.716	0.867
PG(12:0_20:1)	-0.329	0.998	0.287	0.979	0.941	-0.26	0.933	-0.23	0.857	0.994	-0.535	-0.432	0.76	0.654	0.536	0.262	0.999	0.862	0.845	-0.605	-0.228	0.995	-0.589	-0.0927	-0.751	0.886	-0.671	-0.358	-0.383	-0.555	-0.506	-0.513	0.476	-0.35	-0.433	-0.599	-0.354	-0.607	-0.424	-0.608	-0.519	-0.201	-0.617	-0.442	-0.6	-0.594	-0.5	-0.53	-0.467
DG(18:3_20:3)	-0.251	0.99	0.266	0.967	0.942	-0.296	0.955	-0.29	0.81	0.995	-0.581	-0.359	0.743	0.618	0.602	0.238	0.996	0.861	0.824	-0.591	-0.292	0.985	-0.535	-0.126	-0.696	0.844	-0.608	-0.291	-0.309	-0.489	-0.482	-0.44	0.452	-0.274	-0.366	-0.54	-0.278	-0.541	-0.359	-0.544	-0.452	-0.118	-0.553	-0.37	-0.534	-0.526	-0.436	-0.464	-0.41
DG(16:1_18:3)	-0.27	0.983	0.389	0.98	0.979	-0.418	0.976	-0.387	0.794	0.972	-0.669	-0.382	0.82	0.696	0.572	0.36	0.991	0.922	0.88	-0.474	-0.218	0.982	-0.593	-0.257	-0.711	0.823	-0.57	-0.35	-0.338	-0.521	-0.588	-0.401	0.327	-0.301	-0.413	-0.585	-0.306	-0.495	-0.413	-0.489	-0.486	-0.109	-0.497	-0.399	-0.483	-0.483	-0.486	-0.499	-0.479
DG(16:0_16:0)	-0.177	0.369	-0.635	0.247	0.0507	0.782	0.0975	0.699	0.484	0.447	0.51	-0.172	-0.213	-0.201	0.185	-0.628	0.338	-0.12	-0.0407	-0.958	-0.372	0.343	0.0517	0.881	-0.276	0.505	-0.604	0.0929	-0.117	-0.138	0.451	-0.587	0.994	-0.129	-0.005	-0.0519	-0.127	-0.644	0.0446	-0.697	-0.114	-0.327	-0.706	-0.133	-0.674	-0.626	-0.00172	-0.108	0.147
DG(16:0_18:0)	0.478	-0.495	-0.976	-0.621	-0.724	0.816	-0.564	0.597	-0.452	-0.37	0.726	0.548	-0.924	-0.917	0.0666	-0.966	-0.503	-0.842	-0.845	-0.392	-0.503	-0.528	0.805	0.794	0.616	-0.434	0.262	0.716	0.564	0.645	0.988	0.194	0.485	0.533	0.686	0.734	0.538	0.185	0.718	0.122	0.646	0.247	0.116	0.587	0.145	0.198	0.724	0.657	0.814
DG(22:1_18:2)	-0.515	0.674	0.914	0.778	0.854	-0.753	0.708	-0.551	0.613	0.563	-0.741	-0.6	0.985	0.959	0.0554	0.901	0.68	0.936	0.941	0.182	0.394	0.702	-0.852	-0.694	-0.73	0.604	-0.41	-0.723	-0.601	-0.711	-0.979	-0.315	-0.291	-0.567	-0.716	-0.796	-0.572	-0.329	-0.741	-0.275	-0.703	-0.287	-0.272	-0.634	-0.293	-0.337	-0.764	-0.715	-0.831
DG(22:0_18:3)	-0.592	0.773	0.852	0.862	0.903	-0.64	0.753	-0.437	0.741	0.669	-0.673	-0.679	0.999	0.979	0.0722	0.84	0.772	0.959	0.984	0.0182	0.365	0.799	-0.898	-0.562	-0.829	0.733	-0.554	-0.759	-0.671	-0.787	-0.953	-0.454	-0.123	-0.638	-0.769	-0.859	-0.643	-0.477	-0.786	-0.429	-0.775	-0.382	-0.427	-0.708	-0.444	-0.483	-0.818	-0.786	-0.86
DG(18:0_18:0)	-0.452	0.853	0.759	0.92	0.967	-0.663	0.871	-0.518	0.736	0.776	-0.761	-0.554	0.987	0.918	0.274	0.738	0.86	0.997	0.983	-0.0825	0.167	0.871	-0.806	-0.557	-0.777	0.742	-0.51	-0.62	-0.537	-0.685	-0.885	-0.378	-0.0498	-0.499	-0.643	-0.767	-0.504	-0.426	-0.659	-0.388	-0.665	-0.237	-0.389	-0.584	-0.398	-0.426	-0.704	-0.678	-0.744
DG(20:0_20:1)	-0.441	-0.0311	-0.515	-0.103	-0.317	0.938	-0.393	0.981	0.324	-0.0141	0.869	-0.375	-0.371	-0.22	-0.408	-0.481	-0.0835	-0.414	-0.237	-0.63	0.13	-0.041	-0.0273	0.938	-0.24	0.306	-0.583	-0.148	-0.352	-0.259	0.432	-0.68	0.763	-0.383	-0.205	-0.135	-0.379	-0.657	-0.157	-0.69	-0.26	-0.64	-0.689	-0.331	-0.682	-0.654	-0.155	-0.246	-0.0112
DG(18:1_20:1)	-0.444	0.866	0.741	0.929	0.974	-0.652	0.882	-0.513	0.744	0.793	-0.76	-0.548	0.982	0.91	0.294	0.719	0.874	0.998	0.983	-0.107	0.145	0.883	-0.798	-0.542	-0.778	0.752	-0.518	-0.608	-0.528	-0.679	-0.872	-0.382	-0.0266	-0.49	-0.633	-0.761	-0.496	-0.433	-0.648	-0.397	-0.659	-0.231	-0.399	-0.577	-0.406	-0.433	-0.696	-0.672	-0.733
[truncated: 59 more columns]
